# Supplementary material for: Exceptionally large “through-space” nuclear spin coupling in a 2,4,6-tri(phosphanyl)–1,3,5-triphosphabenzene
Source: Chem Sci. 2025 Nov 4;17(1):544–54. doi: 10.1039/d5sc07729j (PMC12603949; doi:10.1039/d5sc07729j)
Supplement: SC-017-D5SC07729J-s002 [file SC-017-D5SC07729J-s002.cif]

# Supplementary Information (SI) for Chemical Science.
# This journal is © The Royal Society of Chemistry 2025

####################################################################### 
# 
# This file contains crystal structure data downloaded from the 
# Cambridge Structural Database (CSD) hosted by the Cambridge 
# Crystallographic Data Centre (CCDC).
# 
# Full information about CCDC data access policies and citation 
# guidelines are available at http://www.ccdc.cam.ac.uk/access/V1 
# 
# Audit and citation data items may have been added by the CCDC. 
# Please retain this information to preserve the provenance of 
# this file and to allow appropriate attribution of the data. 
# 
#######################################################################

data_24117_sq
_database_code_depnum_ccdc_archive 'CCDC 2477493'
loop_
_audit_author_name
_audit_author_address
'Jose Goicoechea'
;Indiana University
United States of America
;
_audit_update_record             
;
2025-08-01 deposited with the CCDC.	2025-11-03 downloaded from the CCDC.
;

_audit_creation_method           SHELXL-2019/3
_shelx_SHELXL_version_number     2019/3
_chemical_name_systematic        
;
 [PCP{N(Dipp)CH2}2]3*2hex
;
_contact_author_fax              '+1 (812) 855-8300'
_chemical_name_common            .
_chemical_melting_point          .
_chemical_formula_moiety         'C81 H114 N6 P6, 2(C6 H14)'
_chemical_formula_sum            'C93 H142 N6 P6'
_chemical_formula_weight         1529.94

loop_
_atom_type_symbol
_atom_type_description
_atom_type_scat_dispersion_real
_atom_type_scat_dispersion_imag
_atom_type_scat_source
C C 0.0181 0.0091 'International Tables Vol C Tables 4.2.6.8 and 6.1.1.4'
H H 0.0000 0.0000 'International Tables Vol C Tables 4.2.6.8 and 6.1.1.4'
P P 0.2955 0.4335 'International Tables Vol C Tables 4.2.6.8 and 6.1.1.4'
N N 0.0311 0.0180 'International Tables Vol C Tables 4.2.6.8 and 6.1.1.4'

_space_group_crystal_system      monoclinic
_space_group_IT_number           15
_space_group_name_H-M_alt        'C 2/c'
_space_group_name_Hall           '-C 2yc'

_shelx_space_group_comment       
;
The symmetry employed for this shelxl refinement is uniquely defined
by the following loop, which should always be used as a source of
symmetry information in preference to the above space-group names.
They are only intended as comments.
;

loop_
_space_group_symop_operation_xyz
'x, y, z'
'-x, y, -z+1/2'
'x+1/2, y+1/2, z'
'-x+1/2, y+1/2, -z+1/2'
'-x, -y, -z'
'x, -y, z-1/2'
'-x+1/2, -y+1/2, -z'
'x+1/2, -y+1/2, z-1/2'

_cell_length_a                   48.6560(10)
_cell_length_b                   15.8779(3)
_cell_length_c                   48.7057(9)
_cell_angle_alpha                90
_cell_angle_beta                 93.165(2)
_cell_angle_gamma                90
_cell_volume                     37570.4(13)
_cell_formula_units_Z            16
_cell_measurement_temperature    173(2)
_cell_measurement_reflns_used    9899
_cell_measurement_theta_min      3.05
_cell_measurement_theta_max      68.26

_exptl_crystal_description       needle
_exptl_crystal_colour            red
_exptl_crystal_density_meas      .
_exptl_crystal_density_method    .
_exptl_crystal_density_diffrn    1.082
_exptl_crystal_F_000             13312
_exptl_transmission_factor_min   .
_exptl_transmission_factor_max   .
_exptl_crystal_size_max          0.367
_exptl_crystal_size_mid          0.092
_exptl_crystal_size_min          0.020
_exptl_absorpt_coefficient_mu    1.396
_shelx_estimated_absorpt_T_min   0.628
_shelx_estimated_absorpt_T_max   0.973
_exptl_absorpt_correction_type   multi-scan
_exptl_absorpt_correction_T_min  0.5077
_exptl_absorpt_correction_T_max  0.7531
_exptl_absorpt_process_details   
;
L. Krause, R. Herbst-Irmer, G.M. Sheldrick, D. Stalke:
Comparison of silver and molybdenum microfocus X-ray sources for 
single-crystal structure determination.
J. Appl. Cryst. (2015), 48, 3-10. doi:10.1107/S1600576714022985
;
_exptl_absorpt_special_details   .

_diffrn_ambient_temperature      173(2)
_diffrn_radiation_wavelength     1.54178
_diffrn_radiation_type           CuK\a
_diffrn_source                   'microfocus sealed tube'
_diffrn_source_type              'Incoatec I\mS 3.0'
_diffrn_radiation_monochromator  'multilayer mirror'
_diffrn_measurement_device       'four-circle diffractometer'
_diffrn_measurement_device_type  'Bruker D8 VENTURE'
_diffrn_measurement_method       '\w and \f scans'
_diffrn_detector                 'Photon III'
_diffrn_detector_area_resol_mean 7.3910
_diffrn_detector_type            CMOS
_diffrn_reflns_number            326494
_diffrn_reflns_av_unetI/netI     0.0775
_diffrn_reflns_av_R_equivalents  0.1767
_diffrn_reflns_limit_h_min       -58
_diffrn_reflns_limit_h_max       58
_diffrn_reflns_limit_k_min       -19
_diffrn_reflns_limit_k_max       19
_diffrn_reflns_limit_l_min       -58
_diffrn_reflns_limit_l_max       58
_diffrn_reflns_theta_min         1.817
_diffrn_reflns_theta_max         68.513
_diffrn_reflns_theta_full        67.679
_diffrn_measured_fraction_theta_max 0.997
_diffrn_measured_fraction_theta_full 1.000
_diffrn_reflns_Laue_measured_fraction_max 0.997
_diffrn_reflns_Laue_measured_fraction_full 1.000
_diffrn_reflns_point_group_measured_fraction_max 0.997
_diffrn_reflns_point_group_measured_fraction_full 1.000
_reflns_number_total             34464
_reflns_number_gt                25179
_reflns_threshold_expression     'I > 2\s(I)'
_reflns_Friedel_coverage         0.000
_reflns_Friedel_fraction_max     .
_reflns_Friedel_fraction_full    .

_reflns_special_details          
;
 Reflections were merged by SHELXL according to the crystal
 class for the calculation of statistics and refinement.
 
 Structure factors included contributions from the .fab file.
 
 _reflns_Friedel_fraction is defined as the number of unique
 Friedel pairs measured divided by the number that would be
 possible theoretically, ignoring centric projections and
 systematic absences.
;

_computing_data_collection       'BIS v6.2.14 (Bruker_AXS, 2020)'
_computing_cell_refinement       'SAINT V8.40B (Bruker AXS, 2019)'
_computing_data_reduction        'SAINT V8.40B (Bruker AXS, 2019)'
_computing_structure_solution    'SHELXT 2018/2 (Sheldrick, 2018)'
_computing_structure_refinement  'SHELXL-2019/2 (Sheldrick, 2019)'
_computing_molecular_graphics    
;
C. B. H\"ubschle, G. M. Sheldrick, B. Dittrich:
ShelXle: a Qt graphical user interface for SHELXL.
J. Appl. Cryst., 44, (2011) 1281-1284.
;
_computing_publication_material  'APEX6 v2024.9-0 (Bruker AXS, 2024)'
_refine_special_details          .

_refine_ls_structure_factor_coef Fsqd
_refine_ls_matrix_type           full
_refine_ls_weighting_scheme      calc
_refine_ls_weighting_details     
'w=1/[\s^2^(Fo^2^)+(0.0627P)^2^+25.8905P] where P=(Fo^2^+2Fc^2^)/3'
_atom_sites_solution_primary     .
_atom_sites_solution_secondary   .
_atom_sites_solution_hydrogens   geom
_refine_ls_hydrogen_treatment    constr
_refine_ls_extinction_method     none
_refine_ls_extinction_coef       .
_refine_ls_number_reflns         34464
_refine_ls_number_parameters     1675
_refine_ls_number_restraints     0
_refine_ls_R_factor_all          0.0805
_refine_ls_R_factor_gt           0.0553
_refine_ls_wR_factor_ref         0.1464
_refine_ls_wR_factor_gt          0.1314
_refine_ls_goodness_of_fit_ref   1.020
_refine_ls_restrained_S_all      1.020
_refine_ls_shift/su_max          0.003
_refine_ls_shift/su_mean         0.000

loop_
_atom_site_label
_atom_site_type_symbol
_atom_site_fract_x
_atom_site_fract_y
_atom_site_fract_z
_atom_site_U_iso_or_equiv
_atom_site_adp_type
_atom_site_occupancy
_atom_site_site_symmetry_order
_atom_site_calc_flag
_atom_site_refinement_flags_posn
_atom_site_refinement_flags_adp
_atom_site_refinement_flags_occupancy
_atom_site_disorder_assembly
_atom_site_disorder_group
P1 P 0.57725(2) 0.20231(4) 0.45413(2) 0.03070(13) Uani 1 1 d . . . . .
P2 P 0.54866(2) 0.21187(4) 0.39452(2) 0.03301(14) Uani 1 1 d . . . . .
P3 P 0.59069(2) 0.35307(4) 0.41486(2) 0.03296(14) Uani 1 1 d . . . . .
P4 P 0.53721(2) 0.06677(4) 0.42879(2) 0.02887(13) Uani 1 1 d . . . . .
P5 P 0.56579(2) 0.36841(4) 0.35988(2) 0.02922(13) Uani 1 1 d . . . . .
P6 P 0.61844(2) 0.32015(4) 0.47381(2) 0.03033(13) Uani 1 1 d . . . . .
N1 N 0.52010(4) 0.07638(13) 0.45861(4) 0.0324(4) Uani 1 1 d . . . . .
N2 N 0.55955(4) -0.00251(12) 0.44461(4) 0.0300(4) Uani 1 1 d . . . . .
N3 N 0.53188(4) 0.38355(13) 0.35059(4) 0.0342(5) Uani 1 1 d . . . . .
N4 N 0.56784(4) 0.29510(13) 0.33413(4) 0.0334(4) Uani 1 1 d . . . . .
N5 N 0.61111(4) 0.42360(13) 0.48071(4) 0.0368(5) Uani 1 1 d . . . . .
N6 N 0.64832(4) 0.34966(12) 0.46008(4) 0.0327(4) Uani 1 1 d . . . . .
C1 C 0.55561(5) 0.16928(14) 0.42663(5) 0.0277(5) Uani 1 1 d . . . . .
C2 C 0.56734(5) 0.30547(15) 0.39210(5) 0.0294(5) Uani 1 1 d . . . . .
C3 C 0.59374(5) 0.29306(14) 0.44476(5) 0.0279(5) Uani 1 1 d . . . . .
C4 C 0.52881(6) 0.01567(17) 0.47974(6) 0.0402(6) Uani 1 1 d . . . . .
H4A H 0.516887 -0.034870 0.478553 0.048 Uiso 1 1 calc R U . . .
H4B H 0.527718 0.040802 0.498250 0.048 Uiso 1 1 calc R U . . .
C5 C 0.55781(6) -0.00732(18) 0.47466(5) 0.0383(6) Uani 1 1 d . . . . .
H5A H 0.570834 0.032629 0.484023 0.046 Uiso 1 1 calc R U . . .
H5B H 0.562071 -0.064952 0.481381 0.046 Uiso 1 1 calc R U . . .
C6 C 0.49345(5) 0.11428(16) 0.45993(6) 0.0373(6) Uani 1 1 d . . . . .
C7 C 0.47031(6) 0.07964(19) 0.44562(7) 0.0473(7) Uani 1 1 d . . . . .
C8 C 0.44509(6) 0.1209(2) 0.44718(8) 0.0622(9) Uani 1 1 d . . . . .
H8 H 0.429346 0.099287 0.437121 0.075 Uiso 1 1 calc R U . . .
C9 C 0.44252(7) 0.1920(2) 0.46293(8) 0.0634(9) Uani 1 1 d . . . . .
H9 H 0.425199 0.219333 0.463559 0.076 Uiso 1 1 calc R U . . .
C10 C 0.46495(7) 0.2232(2) 0.47768(7) 0.0553(8) Uani 1 1 d . . . . .
H10 H 0.462831 0.271359 0.488927 0.066 Uiso 1 1 calc R U . . .
C11 C 0.49096(6) 0.18605(18) 0.47668(6) 0.0441(6) Uani 1 1 d . . . . .
C12 C 0.47138(6) -0.0006(2) 0.42869(7) 0.0586(8) Uani 1 1 d . . . . .
H12 H 0.489744 -0.027243 0.432964 0.070 Uiso 1 1 calc R U . . .
C13 C 0.44942(7) -0.0644(3) 0.43623(10) 0.0819(12) Uani 1 1 d . . . . .
H13A H 0.450861 -0.114946 0.424860 0.123 Uiso 1 1 calc R U . . .
H13B H 0.452236 -0.079645 0.455682 0.123 Uiso 1 1 calc R U . . .
H13C H 0.431116 -0.039384 0.432987 0.123 Uiso 1 1 calc R U . . .
C14 C 0.46931(8) 0.0185(3) 0.39787(8) 0.0805(12) Uani 1 1 d . . . . .
H14A H 0.470045 -0.034317 0.387509 0.121 Uiso 1 1 calc R U . . .
H14B H 0.451869 0.047256 0.393120 0.121 Uiso 1 1 calc R U . . .
H14C H 0.484675 0.054725 0.393222 0.121 Uiso 1 1 calc R U . . .
C15 C 0.51503(6) 0.22444(18) 0.49305(6) 0.0490(7) Uani 1 1 d . . . . .
H15 H 0.531352 0.187127 0.491010 0.059 Uiso 1 1 calc R U . . .
C16 C 0.50987(8) 0.2301(2) 0.52372(7) 0.0692(10) Uani 1 1 d . . . . .
H16A H 0.525933 0.255236 0.533599 0.104 Uiso 1 1 calc R U . . .
H16B H 0.493625 0.265074 0.526267 0.104 Uiso 1 1 calc R U . . .
H16C H 0.506756 0.173434 0.530935 0.104 Uiso 1 1 calc R U . . .
C17 C 0.52223(7) 0.3119(2) 0.48233(8) 0.0596(8) Uani 1 1 d . . . . .
H17A H 0.537904 0.334723 0.493425 0.089 Uiso 1 1 calc R U . . .
H17B H 0.527039 0.307500 0.463104 0.089 Uiso 1 1 calc R U . . .
H17C H 0.506339 0.349328 0.483581 0.089 Uiso 1 1 calc R U . . .
C18 C 0.57779(5) -0.05858(15) 0.43138(5) 0.0308(5) Uani 1 1 d . . . . .
C19 C 0.56717(5) -0.12093(16) 0.41331(5) 0.0368(6) Uani 1 1 d . . . . .
C20 C 0.58587(6) -0.17839(19) 0.40281(6) 0.0477(7) Uani 1 1 d . . . . .
H20 H 0.579203 -0.219924 0.390076 0.057 Uiso 1 1 calc R U . . .
C21 C 0.61334(6) -0.1765(2) 0.41030(6) 0.0512(7) Uani 1 1 d . . . . .
H21 H 0.625353 -0.217717 0.403440 0.061 Uiso 1 1 calc R U . . .
C22 C 0.62352(6) -0.11466(18) 0.42782(6) 0.0436(6) Uani 1 1 d . . . . .
H22 H 0.642630 -0.113570 0.432992 0.052 Uiso 1 1 calc R U . . .
C23 C 0.60627(5) -0.05347(16) 0.43813(5) 0.0328(5) Uani 1 1 d . . . . .
C24 C 0.53691(6) -0.13011(18) 0.40487(6) 0.0440(6) Uani 1 1 d . . . . .
H24 H 0.526598 -0.088222 0.415663 0.053 Uiso 1 1 calc R U . . .
C25 C 0.52602(7) -0.2176(2) 0.41156(8) 0.0623(9) Uani 1 1 d . . . . .
H25A H 0.506427 -0.221072 0.405813 0.093 Uiso 1 1 calc R U . . .
H25B H 0.536230 -0.260294 0.401763 0.093 Uiso 1 1 calc R U . . .
H25C H 0.528403 -0.227558 0.431410 0.093 Uiso 1 1 calc R U . . .
C26 C 0.53132(8) -0.1098(3) 0.37446(8) 0.0735(11) Uani 1 1 d . . . . .
H26A H 0.511627 -0.116225 0.369571 0.110 Uiso 1 1 calc R U . . .
H26B H 0.536927 -0.051682 0.370921 0.110 Uiso 1 1 calc R U . . .
H26C H 0.541825 -0.148403 0.363347 0.110 Uiso 1 1 calc R U . . .
C27 C 0.61905(5) 0.01624(17) 0.45581(5) 0.0371(6) Uani 1 1 d . . . . .
H27 H 0.604187 0.057840 0.459219 0.045 Uiso 1 1 calc R U . . .
C28 C 0.63029(6) -0.0160(2) 0.48383(6) 0.0483(7) Uani 1 1 d . . . . .
H28A H 0.638342 0.030941 0.494556 0.072 Uiso 1 1 calc R U . . .
H28B H 0.615277 -0.041008 0.493690 0.072 Uiso 1 1 calc R U . . .
H28C H 0.644450 -0.058716 0.481173 0.072 Uiso 1 1 calc R U . . .
C29 C 0.64153(6) 0.0630(2) 0.44114(7) 0.0502(7) Uani 1 1 d . . . . .
H29A H 0.649308 0.107487 0.453156 0.075 Uiso 1 1 calc R U . . .
H29B H 0.656085 0.023312 0.436770 0.075 Uiso 1 1 calc R U . . .
H29C H 0.633587 0.088076 0.424117 0.075 Uiso 1 1 calc R U . . .
C30 C 0.52051(6) 0.3258(2) 0.33015(8) 0.0637(10) Uani 1 1 d . . . . .
H30A H 0.508517 0.356464 0.316453 0.076 Uiso 1 1 calc R U . . .
H30B H 0.509272 0.282551 0.338972 0.076 Uiso 1 1 calc R U . . .
C31 C 0.54288(6) 0.2860(2) 0.31675(7) 0.0556(8) Uani 1 1 d . . . . .
H31A H 0.545248 0.312873 0.298689 0.067 Uiso 1 1 calc R U . . .
H31B H 0.538765 0.225594 0.313657 0.067 Uiso 1 1 calc R U . . .
C32 C 0.51537(5) 0.44986(17) 0.36136(5) 0.0369(6) Uani 1 1 d . . . . .
C33 C 0.49322(6) 0.4296(2) 0.37754(6) 0.0459(7) Uani 1 1 d . . . . .
C34 C 0.47738(7) 0.4950(2) 0.38731(7) 0.0605(9) Uani 1 1 d . . . . .
H34 H 0.462312 0.482164 0.398187 0.073 Uiso 1 1 calc R U . . .
C35 C 0.48303(7) 0.5777(2) 0.38158(8) 0.0659(9) Uani 1 1 d . . . . .
H35 H 0.472082 0.621398 0.388588 0.079 Uiso 1 1 calc R U . . .
C36 C 0.50460(7) 0.5968(2) 0.36565(8) 0.0606(8) Uani 1 1 d . . . . .
H36 H 0.508363 0.654053 0.361691 0.073 Uiso 1 1 calc R U . . .
C37 C 0.52104(6) 0.53423(18) 0.35520(6) 0.0444(6) Uani 1 1 d . . . . .
C38 C 0.48622(7) 0.3400(2) 0.38452(7) 0.0581(8) Uani 1 1 d . . . . .
H38 H 0.502011 0.303635 0.379635 0.070 Uiso 1 1 calc R U . . .
C39 C 0.48189(10) 0.3273(3) 0.41517(9) 0.0876(13) Uani 1 1 d . . . . .
H39A H 0.477408 0.268202 0.418557 0.131 Uiso 1 1 calc R U . . .
H39B H 0.498771 0.342520 0.425944 0.131 Uiso 1 1 calc R U . . .
H39C H 0.466730 0.363206 0.420610 0.131 Uiso 1 1 calc R U . . .
C40 C 0.46078(8) 0.3112(3) 0.36714(10) 0.0825(12) Uani 1 1 d . . . . .
H40A H 0.456389 0.252895 0.371824 0.124 Uiso 1 1 calc R U . . .
H40B H 0.445159 0.347643 0.370869 0.124 Uiso 1 1 calc R U . . .
H40C H 0.464497 0.314679 0.347603 0.124 Uiso 1 1 calc R U . . .
C41 C 0.54392(6) 0.55901(19) 0.33649(7) 0.0507(7) Uani 1 1 d . . . . .
H41 H 0.556594 0.509615 0.335631 0.061 Uiso 1 1 calc R U . . .
C42 C 0.56086(10) 0.6323(4) 0.34684(14) 0.125(2) Uani 1 1 d . . . . .
H42A H 0.568095 0.620863 0.365652 0.188 Uiso 1 1 calc R U . . .
H42B H 0.576198 0.641002 0.334935 0.188 Uiso 1 1 calc R U . . .
H42C H 0.549371 0.683012 0.346722 0.188 Uiso 1 1 calc R U . . .
C43 C 0.53274(12) 0.5761(6) 0.30763(11) 0.162(4) Uani 1 1 d . . . . .
H43A H 0.521673 0.527965 0.300956 0.243 Uiso 1 1 calc R U . . .
H43B H 0.521216 0.626734 0.307462 0.243 Uiso 1 1 calc R U . . .
H43C H 0.548043 0.584724 0.295675 0.243 Uiso 1 1 calc R U . . .
C44 C 0.59341(5) 0.26957(17) 0.32337(5) 0.0347(5) Uani 1 1 d . . . . .
C45 C 0.60149(6) 0.18525(18) 0.32569(5) 0.0399(6) Uani 1 1 d . . . . .
C46 C 0.62621(6) 0.1608(2) 0.31512(6) 0.0488(7) Uani 1 1 d . . . . .
H46 H 0.631789 0.103529 0.316527 0.059 Uiso 1 1 calc R U . . .
C47 C 0.64282(6) 0.2181(2) 0.30261(7) 0.0560(8) Uani 1 1 d . . . . .
H47 H 0.659823 0.200454 0.295819 0.067 Uiso 1 1 calc R U . . .
C48 C 0.63469(6) 0.3007(2) 0.30000(6) 0.0498(7) Uani 1 1 d . . . . .
H48 H 0.646190 0.339739 0.291300 0.060 Uiso 1 1 calc R U . . .
C49 C 0.60971(6) 0.32872(18) 0.30994(5) 0.0389(6) Uani 1 1 d . . . . .
C50 C 0.58379(6) 0.11864(18) 0.33858(6) 0.0451(6) Uani 1 1 d . . . . .
H50 H 0.566984 0.147426 0.344892 0.054 Uiso 1 1 calc R U . . .
C51 C 0.59841(7) 0.0776(2) 0.36374(6) 0.0546(8) Uani 1 1 d . . . . .
H51A H 0.586305 0.035255 0.371354 0.082 Uiso 1 1 calc R U . . .
H51B H 0.615376 0.050485 0.358326 0.082 Uiso 1 1 calc R U . . .
H51C H 0.602913 0.120712 0.377661 0.082 Uiso 1 1 calc R U . . .
C52 C 0.57423(8) 0.0513(2) 0.31762(8) 0.0645(9) Uani 1 1 d . . . . .
H52A H 0.562909 0.009496 0.326579 0.097 Uiso 1 1 calc R U . . .
H52B H 0.563351 0.077822 0.302453 0.097 Uiso 1 1 calc R U . . .
H52C H 0.590313 0.023456 0.310436 0.097 Uiso 1 1 calc R U . . .
C53 C 0.60104(6) 0.41871(18) 0.30497(6) 0.0455(7) Uani 1 1 d . . . . .
H53 H 0.582140 0.425262 0.311767 0.055 Uiso 1 1 calc R U . . .
C54 C 0.61974(8) 0.4793(2) 0.32105(9) 0.0735(10) Uani 1 1 d . . . . .
H54A H 0.613578 0.537196 0.317391 0.110 Uiso 1 1 calc R U . . .
H54B H 0.619106 0.467381 0.340744 0.110 Uiso 1 1 calc R U . . .
H54C H 0.638646 0.472620 0.315424 0.110 Uiso 1 1 calc R U . . .
C55 C 0.59938(10) 0.4401(2) 0.27433(7) 0.0770(11) Uani 1 1 d . . . . .
H55A H 0.593703 0.498918 0.271804 0.115 Uiso 1 1 calc R U . . .
H55B H 0.617478 0.431858 0.266845 0.115 Uiso 1 1 calc R U . . .
H55C H 0.585902 0.403174 0.264678 0.115 Uiso 1 1 calc R U . . .
C56 C 0.63372(7) 0.48065(19) 0.47680(8) 0.0603(9) Uani 1 1 d . . . . .
H56A H 0.643917 0.491865 0.494577 0.072 Uiso 1 1 calc R U . . .
H56B H 0.626730 0.534832 0.469164 0.072 Uiso 1 1 calc R U . . .
C57 C 0.65183(7) 0.44042(18) 0.45763(7) 0.0534(8) Uani 1 1 d . . . . .
H57A H 0.646883 0.458820 0.438577 0.064 Uiso 1 1 calc R U . . .
H57B H 0.671226 0.456135 0.462236 0.064 Uiso 1 1 calc R U . . .
C58 C 0.58891(6) 0.44971(17) 0.49699(6) 0.0406(6) Uani 1 1 d . . . . .
C59 C 0.58782(6) 0.42400(19) 0.52459(6) 0.0474(7) Uani 1 1 d . . . . .
C60 C 0.56553(7) 0.4515(2) 0.53922(7) 0.0612(9) Uani 1 1 d . . . . .
H60 H 0.564057 0.433299 0.557663 0.073 Uiso 1 1 calc R U . . .
C61 C 0.54580(8) 0.5040(3) 0.52760(8) 0.0694(10) Uani 1 1 d . . . . .
H61 H 0.531053 0.522349 0.538106 0.083 Uiso 1 1 calc R U . . .
C62 C 0.54722(7) 0.5301(2) 0.50095(7) 0.0602(9) Uani 1 1 d . . . . .
H62 H 0.533549 0.567070 0.493194 0.072 Uiso 1 1 calc R U . . .
C63 C 0.56854(6) 0.50305(19) 0.48500(6) 0.0479(7) Uani 1 1 d . . . . .
C64 C 0.60915(7) 0.3671(2) 0.53895(6) 0.0516(7) Uani 1 1 d . . . . .
H64 H 0.623861 0.356796 0.525803 0.062 Uiso 1 1 calc R U . . .
C65 C 0.59686(9) 0.2817(3) 0.54579(9) 0.0772(11) Uani 1 1 d . . . . .
H65A H 0.611076 0.246420 0.555028 0.116 Uiso 1 1 calc R U . . .
H65B H 0.581689 0.289773 0.557950 0.116 Uiso 1 1 calc R U . . .
H65C H 0.589933 0.254130 0.528791 0.116 Uiso 1 1 calc R U . . .
C66 C 0.62283(9) 0.4084(3) 0.56455(8) 0.0853(13) Uani 1 1 d . . . . .
H66A H 0.636409 0.369634 0.573173 0.128 Uiso 1 1 calc R U . . .
H66B H 0.632035 0.460370 0.559308 0.128 Uiso 1 1 calc R U . . .
H66C H 0.608814 0.421564 0.577599 0.128 Uiso 1 1 calc R U . . .
C67 C 0.56841(6) 0.53191(18) 0.45507(6) 0.0490(7) Uani 1 1 d . . . . .
H67 H 0.583508 0.501217 0.446183 0.059 Uiso 1 1 calc R U . . .
C68 C 0.54148(7) 0.5100(2) 0.43928(8) 0.0644(9) Uani 1 1 d . . . . .
H68A H 0.542160 0.529441 0.420230 0.097 Uiso 1 1 calc R U . . .
H68B H 0.538774 0.448859 0.439488 0.097 Uiso 1 1 calc R U . . .
H68C H 0.526171 0.537643 0.447950 0.097 Uiso 1 1 calc R U . . .
C69 C 0.57424(9) 0.6263(2) 0.45280(9) 0.0754(11) Uani 1 1 d . . . . .
H69A H 0.591598 0.639680 0.463035 0.113 Uiso 1 1 calc R U . . .
H69B H 0.575619 0.641507 0.433427 0.113 Uiso 1 1 calc R U . . .
H69C H 0.559227 0.658205 0.460499 0.113 Uiso 1 1 calc R U . . .
C70 C 0.67047(5) 0.29236(15) 0.45590(5) 0.0325(5) Uani 1 1 d . . . . .
C71 C 0.68499(5) 0.25492(15) 0.47862(5) 0.0349(5) Uani 1 1 d . . . . .
C72 C 0.70581(6) 0.19795(17) 0.47377(6) 0.0432(6) Uani 1 1 d . . . . .
H72 H 0.715323 0.170949 0.488886 0.052 Uiso 1 1 calc R U . . .
C73 C 0.71293(6) 0.17982(18) 0.44736(6) 0.0474(7) Uani 1 1 d . . . . .
H73 H 0.727206 0.140561 0.444425 0.057 Uiso 1 1 calc R U . . .
C74 C 0.69933(6) 0.21868(18) 0.42530(6) 0.0442(6) Uani 1 1 d . . . . .
H74 H 0.704763 0.206943 0.407251 0.053 Uiso 1 1 calc R U . . .
C75 C 0.67775(5) 0.27492(16) 0.42881(5) 0.0367(6) Uani 1 1 d . . . . .
C76 C 0.67918(6) 0.27551(17) 0.50824(5) 0.0399(6) Uani 1 1 d . . . . .
H76 H 0.665111 0.321468 0.507947 0.048 Uiso 1 1 calc R U . . .
C77 C 0.66718(7) 0.1992(2) 0.52256(6) 0.0537(8) Uani 1 1 d . . . . .
H77A H 0.663608 0.213917 0.541572 0.081 Uiso 1 1 calc R U . . .
H77B H 0.649917 0.182270 0.512769 0.081 Uiso 1 1 calc R U . . .
H77C H 0.680324 0.152412 0.522505 0.081 Uiso 1 1 calc R U . . .
C78 C 0.70490(7) 0.3073(2) 0.52448(6) 0.0570(8) Uani 1 1 d . . . . .
H78A H 0.700358 0.319864 0.543402 0.085 Uiso 1 1 calc R U . . .
H78B H 0.719223 0.263886 0.524631 0.085 Uiso 1 1 calc R U . . .
H78C H 0.711596 0.358499 0.515821 0.085 Uiso 1 1 calc R U . . .
C79 C 0.66295(6) 0.31446(18) 0.40389(5) 0.0414(6) Uani 1 1 d . . . . .
H79 H 0.649019 0.354632 0.410666 0.050 Uiso 1 1 calc R U . . .
C80 C 0.64761(7) 0.2491(2) 0.38642(7) 0.0574(8) Uani 1 1 d . . . . .
H80A H 0.638255 0.276520 0.370481 0.086 Uiso 1 1 calc R U . . .
H80B H 0.660658 0.207250 0.380103 0.086 Uiso 1 1 calc R U . . .
H80C H 0.633968 0.221095 0.397353 0.086 Uiso 1 1 calc R U . . .
C81 C 0.68242(8) 0.3647(3) 0.38667(7) 0.0693(10) Uani 1 1 d . . . . .
H81A H 0.692166 0.406675 0.398307 0.104 Uiso 1 1 calc R U . . .
H81B H 0.695790 0.326482 0.378934 0.104 Uiso 1 1 calc R U . . .
H81C H 0.671828 0.393231 0.371713 0.104 Uiso 1 1 calc R U . . .
P101 P 0.26896(2) 0.23193(4) 0.39760(2) 0.03031(13) Uani 1 1 d . . . . .
P102 P 0.25996(2) 0.20807(4) 0.33341(2) 0.03211(14) Uani 1 1 d . . . . .
P103 P 0.30421(2) 0.09838(4) 0.36702(2) 0.02955(13) Uani 1 1 d . . . . .
P104 P 0.22742(2) 0.33397(4) 0.35973(2) 0.03044(13) Uani 1 1 d . . . . .
P105 P 0.29657(2) 0.06844(4) 0.30849(2) 0.03008(13) Uani 1 1 d . . . . .
P106 P 0.31058(2) 0.14314(4) 0.43005(2) 0.02706(13) Uani 1 1 d . . . . .
N101 N 0.23860(5) 0.41674(13) 0.37934(4) 0.0368(5) Uani 1 1 d . . . . .
N102 N 0.20325(4) 0.31103(13) 0.38297(4) 0.0321(4) Uani 1 1 d . . . . .
N103 N 0.30221(4) 0.14412(13) 0.28414(4) 0.0338(5) Uani 1 1 d . . . . .
N104 N 0.26766(4) 0.03662(13) 0.29009(4) 0.0322(4) Uani 1 1 d . . . . .
N105 N 0.34524(4) 0.14013(13) 0.42682(4) 0.0304(4) Uani 1 1 d . . . . .
N106 N 0.31023(4) 0.03640(12) 0.43506(4) 0.0297(4) Uani 1 1 d . . . . .
C101 C 0.25376(5) 0.25038(15) 0.36504(5) 0.0286(5) Uani 1 1 d . . . . .
C102 C 0.28508(5) 0.13076(14) 0.33815(4) 0.0281(5) Uani 1 1 d . . . . .
C103 C 0.29412(5) 0.15752(15) 0.39497(4) 0.0277(5) Uani 1 1 d . . . . .
C104 C 0.22727(6) 0.42008(19) 0.40711(6) 0.0452(7) Uani 1 1 d . . . . .
H10A H 0.239668 0.391020 0.420848 0.054 Uiso 1 1 calc R U . . .
H10B H 0.224813 0.479119 0.413031 0.054 Uiso 1 1 calc R U . . .
C105 C 0.20025(6) 0.37611(17) 0.40386(6) 0.0423(6) Uani 1 1 d . . . . .
H10C H 0.195475 0.350394 0.421491 0.051 Uiso 1 1 calc R U . . .
H10D H 0.185535 0.416255 0.397899 0.051 Uiso 1 1 calc R U . . .
C106 C 0.25462(6) 0.48425(16) 0.36931(6) 0.0426(6) Uani 1 1 d . . . . .
C107 C 0.28114(6) 0.49972(18) 0.38068(7) 0.0510(7) Uani 1 1 d . . . . .
C108 C 0.29604(8) 0.5663(2) 0.37047(10) 0.0794(12) Uani 1 1 d . . . . .
H108 H 0.314074 0.577393 0.378105 0.095 Uiso 1 1 calc R U . . .
C109 C 0.28540(10) 0.6159(3) 0.34986(12) 0.1003(17) Uani 1 1 d . . . . .
H109 H 0.295913 0.661143 0.343146 0.120 Uiso 1 1 calc R U . . .
C110 C 0.25940(10) 0.6005(3) 0.33876(11) 0.0939(15) Uani 1 1 d . . . . .
H110 H 0.252292 0.634849 0.324054 0.113 Uiso 1 1 calc R U . . .
C111 C 0.24307(7) 0.5360(2) 0.34837(8) 0.0590(8) Uani 1 1 d . . . . .
C112 C 0.29380(6) 0.44825(19) 0.40441(7) 0.0511(7) Uani 1 1 d . . . . .
H112 H 0.281350 0.399190 0.407118 0.061 Uiso 1 1 calc R U . . .
C113 C 0.32201(7) 0.4128(2) 0.39837(8) 0.0651(9) Uani 1 1 d . . . . .
H11A H 0.329313 0.380232 0.414224 0.098 Uiso 1 1 calc R U . . .
H11B H 0.320231 0.376236 0.382166 0.098 Uiso 1 1 calc R U . . .
H11C H 0.334588 0.459313 0.394835 0.098 Uiso 1 1 calc R U . . .
C114 C 0.29533(9) 0.4986(3) 0.43117(9) 0.0785(11) Uani 1 1 d . . . . .
H11D H 0.303572 0.463660 0.446041 0.118 Uiso 1 1 calc R U . . .
H11E H 0.306647 0.548901 0.428948 0.118 Uiso 1 1 calc R U . . .
H11F H 0.276740 0.515437 0.435707 0.118 Uiso 1 1 calc R U . . .
C115 C 0.21353(8) 0.5274(2) 0.33805(8) 0.0683(10) Uani 1 1 d . . . . .
H115 H 0.207331 0.469294 0.342612 0.082 Uiso 1 1 calc R U . . .
C116 C 0.20882(12) 0.5392(4) 0.30812(10) 0.1063(16) Uani 1 1 d . . . . .
H11G H 0.189172 0.532639 0.303021 0.159 Uiso 1 1 calc R U . . .
H11H H 0.214825 0.595721 0.303039 0.159 Uiso 1 1 calc R U . . .
H11I H 0.219338 0.497006 0.298418 0.159 Uiso 1 1 calc R U . . .
C117 C 0.19557(10) 0.5910(3) 0.35367(10) 0.0968(14) Uani 1 1 d . . . . .
H11J H 0.198787 0.582856 0.373537 0.145 Uiso 1 1 calc R U . . .
H11K H 0.200561 0.648653 0.348808 0.145 Uiso 1 1 calc R U . . .
H11L H 0.176076 0.581304 0.348490 0.145 Uiso 1 1 calc R U . . .
C118 C 0.18152(5) 0.25104(15) 0.37863(5) 0.0315(5) Uani 1 1 d . . . . .
C119 C 0.18040(5) 0.18256(16) 0.39690(5) 0.0341(5) Uani 1 1 d . . . . .
C120 C 0.15882(6) 0.12537(18) 0.39345(6) 0.0414(6) Uani 1 1 d . . . . .
H120 H 0.157707 0.079731 0.405957 0.050 Uiso 1 1 calc R U . . .
C121 C 0.13906(6) 0.13358(18) 0.37230(6) 0.0446(6) Uani 1 1 d . . . . .
H121 H 0.124554 0.093656 0.370143 0.053 Uiso 1 1 calc R U . . .
C122 C 0.14045(6) 0.20004(19) 0.35429(6) 0.0436(6) Uani 1 1 d . . . . .
H122 H 0.126947 0.204578 0.339516 0.052 Uiso 1 1 calc R U . . .
C123 C 0.16107(5) 0.26094(17) 0.35706(5) 0.0381(6) Uani 1 1 d . . . . .
C124 C 0.20187(5) 0.16953(17) 0.42022(5) 0.0375(6) Uani 1 1 d . . . . .
H124 H 0.215964 0.215024 0.419030 0.045 Uiso 1 1 calc R U . . .
C125 C 0.21653(6) 0.08525(19) 0.41787(6) 0.0501(7) Uani 1 1 d . . . . .
H12A H 0.230229 0.078979 0.433250 0.075 Uiso 1 1 calc R U . . .
H12B H 0.203060 0.039458 0.418364 0.075 Uiso 1 1 calc R U . . .
H12C H 0.225723 0.083110 0.400481 0.075 Uiso 1 1 calc R U . . .
C126 C 0.18935(7) 0.1769(2) 0.44821(6) 0.0545(8) Uani 1 1 d . . . . .
H12D H 0.203729 0.168176 0.462827 0.082 Uiso 1 1 calc R U . . .
H12E H 0.181321 0.233081 0.450087 0.082 Uiso 1 1 calc R U . . .
H12F H 0.174965 0.134186 0.449679 0.082 Uiso 1 1 calc R U . . .
C127 C 0.16053(6) 0.33479(19) 0.33756(6) 0.0443(6) Uani 1 1 d . . . . .
H127 H 0.175016 0.375356 0.344521 0.053 Uiso 1 1 calc R U . . .
C128 C 0.16758(9) 0.3084(3) 0.30872(7) 0.0700(10) Uani 1 1 d . . . . .
H12G H 0.167041 0.357781 0.296642 0.105 Uiso 1 1 calc R U . . .
H12H H 0.186073 0.283730 0.309373 0.105 Uiso 1 1 calc R U . . .
H12I H 0.154174 0.266640 0.301597 0.105 Uiso 1 1 calc R U . . .
C129 C 0.13313(8) 0.3810(3) 0.33661(9) 0.0735(11) Uani 1 1 d . . . . .
H12J H 0.133714 0.428327 0.323731 0.110 Uiso 1 1 calc R U . . .
H12K H 0.118362 0.342257 0.330490 0.110 Uiso 1 1 calc R U . . .
H12L H 0.129664 0.402249 0.354988 0.110 Uiso 1 1 calc R U . . .
C130 C 0.28366(7) 0.1386(2) 0.25995(6) 0.0590(9) Uani 1 1 d . . . . .
H13D H 0.293098 0.111570 0.244759 0.071 Uiso 1 1 calc R U . . .
H13E H 0.277830 0.195758 0.253954 0.071 Uiso 1 1 calc R U . . .
C131 C 0.25973(6) 0.0891(2) 0.26654(6) 0.0506(7) Uani 1 1 d . . . . .
H13F H 0.244368 0.126740 0.270968 0.061 Uiso 1 1 calc R U . . .
H13G H 0.253623 0.053550 0.250653 0.061 Uiso 1 1 calc R U . . .
C132 C 0.32810(6) 0.18542(17) 0.28188(5) 0.0391(6) Uani 1 1 d . . . . .
C133 C 0.32886(6) 0.27429(18) 0.28409(5) 0.0436(6) Uani 1 1 d . . . . .
C134 C 0.35394(8) 0.3150(2) 0.28142(6) 0.0569(8) Uani 1 1 d . . . . .
H134 H 0.354802 0.374646 0.282644 0.068 Uiso 1 1 calc R U . . .
C135 C 0.37753(8) 0.2699(2) 0.27704(7) 0.0632(9) Uani 1 1 d . . . . .
H135 H 0.394518 0.298622 0.275526 0.076 Uiso 1 1 calc R U . . .
C136 C 0.37653(7) 0.1837(2) 0.27484(7) 0.0582(8) Uani 1 1 d . . . . .
H136 H 0.392966 0.153591 0.271847 0.070 Uiso 1 1 calc R U . . .
C137 C 0.35209(6) 0.13954(19) 0.27690(5) 0.0455(7) Uani 1 1 d . . . . .
C138 C 0.30364(7) 0.32660(18) 0.28919(6) 0.0482(7) Uani 1 1 d . . . . .
H138 H 0.287817 0.286919 0.290616 0.058 Uiso 1 1 calc R U . . .
C139 C 0.30674(8) 0.3753(2) 0.31615(7) 0.0634(9) Uani 1 1 d . . . . .
H13H H 0.290018 0.408149 0.318638 0.095 Uiso 1 1 calc R U . . .
H13I H 0.309637 0.335633 0.331459 0.095 Uiso 1 1 calc R U . . .
H13J H 0.322569 0.413309 0.315680 0.095 Uiso 1 1 calc R U . . .
C140 C 0.29625(10) 0.3874(3) 0.26545(8) 0.0797(12) Uani 1 1 d . . . . .
H14D H 0.279862 0.419865 0.269633 0.120 Uiso 1 1 calc R U . . .
H14E H 0.311668 0.426006 0.263077 0.120 Uiso 1 1 calc R U . . .
H14F H 0.292509 0.355337 0.248469 0.120 Uiso 1 1 calc R U . . .
C141 C 0.35242(6) 0.0443(2) 0.27334(6) 0.0487(7) Uani 1 1 d . . . . .
H141 H 0.333078 0.023691 0.274255 0.058 Uiso 1 1 calc R U . . .
C142 C 0.36958(8) 0.0029(3) 0.29659(8) 0.0698(10) Uani 1 1 d . . . . .
H14G H 0.369540 -0.058297 0.293922 0.105 Uiso 1 1 calc R U . . .
H14H H 0.388525 0.023903 0.296673 0.105 Uiso 1 1 calc R U . . .
H14I H 0.361755 0.016294 0.314182 0.105 Uiso 1 1 calc R U . . .
C143 C 0.36260(8) 0.0187(3) 0.24536(8) 0.0690(10) Uani 1 1 d . . . . .
H14J H 0.351257 0.046152 0.230702 0.104 Uiso 1 1 calc R U . . .
H14K H 0.381825 0.036160 0.244191 0.104 Uiso 1 1 calc R U . . .
H14L H 0.361249 -0.042546 0.243260 0.104 Uiso 1 1 calc R U . . .
C144 C 0.25289(5) -0.03907(16) 0.29620(5) 0.0340(5) Uani 1 1 d . . . . .
C145 C 0.22609(5) -0.03309(17) 0.30580(5) 0.0368(6) Uani 1 1 d . . . . .
C146 C 0.21252(6) -0.10684(18) 0.31198(6) 0.0455(7) Uani 1 1 d . . . . .
H146 H 0.194399 -0.103584 0.318225 0.055 Uiso 1 1 calc R U . . .
C147 C 0.22447(7) -0.18427(19) 0.30934(7) 0.0518(7) Uani 1 1 d . . . . .
H147 H 0.215007 -0.233842 0.314314 0.062 Uiso 1 1 calc R U . . .
C148 C 0.25042(7) -0.18950(18) 0.29938(6) 0.0508(7) Uani 1 1 d . . . . .
H148 H 0.258540 -0.243365 0.297278 0.061 Uiso 1 1 calc R U . . .
C149 C 0.26496(6) -0.11840(17) 0.29234(6) 0.0421(6) Uani 1 1 d . . . . .
C150 C 0.21207(6) 0.05121(17) 0.30923(5) 0.0402(6) Uani 1 1 d . . . . .
H150 H 0.226197 0.096318 0.307438 0.048 Uiso 1 1 calc R U . . .
C151 C 0.20042(7) 0.0596(2) 0.33776(6) 0.0543(8) Uani 1 1 d . . . . .
H15A H 0.191515 0.114621 0.339305 0.081 Uiso 1 1 calc R U . . .
H15B H 0.186886 0.014899 0.340254 0.081 Uiso 1 1 calc R U . . .
H15C H 0.215415 0.054586 0.351948 0.081 Uiso 1 1 calc R U . . .
C152 C 0.18939(7) 0.0650(2) 0.28665(7) 0.0568(8) Uani 1 1 d . . . . .
H15D H 0.180645 0.119768 0.289294 0.085 Uiso 1 1 calc R U . . .
H15E H 0.197418 0.063724 0.268635 0.085 Uiso 1 1 calc R U . . .
H15F H 0.175581 0.020279 0.287545 0.085 Uiso 1 1 calc R U . . .
C153 C 0.29289(7) -0.12953(19) 0.28054(7) 0.0537(8) Uani 1 1 d . . . . .
H153 H 0.299387 -0.072799 0.274778 0.064 Uiso 1 1 calc R U . . .
C154 C 0.31387(8) -0.1639(3) 0.30199(10) 0.0806(12) Uani 1 1 d . . . . .
H15G H 0.331692 -0.170478 0.293789 0.121 Uiso 1 1 calc R U . . .
H15H H 0.315784 -0.124730 0.317517 0.121 Uiso 1 1 calc R U . . .
H15I H 0.307654 -0.218786 0.308485 0.121 Uiso 1 1 calc R U . . .
C155 C 0.29069(10) -0.1859(3) 0.25486(9) 0.0865(13) Uani 1 1 d . . . . .
H15J H 0.308932 -0.192384 0.247534 0.130 Uiso 1 1 calc R U . . .
H15K H 0.283610 -0.241380 0.259796 0.130 Uiso 1 1 calc R U . . .
H15L H 0.278132 -0.160032 0.240880 0.130 Uiso 1 1 calc R U . . .
C156 C 0.35703(6) 0.05566(18) 0.42618(8) 0.0523(8) Uani 1 1 d . . . . .
H15M H 0.374815 0.054002 0.437076 0.063 Uiso 1 1 calc R U . . .
H15N H 0.360287 0.039201 0.407028 0.063 Uiso 1 1 calc R U . . .
C157 C 0.33729(5) -0.00203(18) 0.43795(7) 0.0467(7) Uani 1 1 d . . . . .
H15O H 0.337237 -0.056681 0.428166 0.056 Uiso 1 1 calc R U . . .
H15P H 0.342457 -0.012236 0.457616 0.056 Uiso 1 1 calc R U . . .
C158 C 0.36222(5) 0.21398(16) 0.42673(5) 0.0329(5) Uani 1 1 d . . . . .
C159 C 0.36547(5) 0.26461(17) 0.45021(5) 0.0378(6) Uani 1 1 d . . . . .
C160 C 0.38214(6) 0.33625(18) 0.44930(6) 0.0461(7) Uani 1 1 d . . . . .
H160 H 0.384101 0.371917 0.464947 0.055 Uiso 1 1 calc R U . . .
C161 C 0.39579(6) 0.35594(18) 0.42605(7) 0.0494(7) Uani 1 1 d . . . . .
H161 H 0.407202 0.404454 0.425815 0.059 Uiso 1 1 calc R U . . .
C162 C 0.39281(6) 0.30505(19) 0.40319(7) 0.0470(7) Uani 1 1 d . . . . .
H162 H 0.402470 0.318618 0.387351 0.056 Uiso 1 1 calc R U . . .
C163 C 0.37595(5) 0.23418(17) 0.40276(5) 0.0370(6) Uani 1 1 d . . . . .
C164 C 0.35128(6) 0.2465(2) 0.47653(5) 0.0462(7) Uani 1 1 d . . . . .
H164 H 0.343219 0.188668 0.474912 0.055 Uiso 1 1 calc R U . . .
C165 C 0.32758(7) 0.3082(2) 0.48001(7) 0.0620(9) Uani 1 1 d . . . . .
H16D H 0.318692 0.295447 0.497102 0.093 Uiso 1 1 calc R U . . .
H16E H 0.334753 0.365829 0.480769 0.093 Uiso 1 1 calc R U . . .
H16F H 0.314114 0.302687 0.464397 0.093 Uiso 1 1 calc R U . . .
C166 C 0.37121(8) 0.2476(2) 0.50200(7) 0.0680(10) Uani 1 1 d . . . . .
H16G H 0.361086 0.235598 0.518396 0.102 Uiso 1 1 calc R U . . .
H16H H 0.385443 0.204641 0.500054 0.102 Uiso 1 1 calc R U . . .
H16I H 0.379863 0.303181 0.503830 0.102 Uiso 1 1 calc R U . . .
C167 C 0.37282(6) 0.18214(18) 0.37658(5) 0.0406(6) Uani 1 1 d . . . . .
H167 H 0.357673 0.140722 0.379032 0.049 Uiso 1 1 calc R U . . .
C168 C 0.36441(9) 0.2359(3) 0.35188(7) 0.0698(10) Uani 1 1 d . . . . .
H16J H 0.362602 0.200380 0.335431 0.105 Uiso 1 1 calc R U . . .
H16K H 0.346739 0.263112 0.354830 0.105 Uiso 1 1 calc R U . . .
H16L H 0.378456 0.279080 0.349393 0.105 Uiso 1 1 calc R U . . .
C169 C 0.39870(7) 0.1320(2) 0.37156(8) 0.0630(9) Uani 1 1 d . . . . .
H16M H 0.403739 0.097735 0.387794 0.094 Uiso 1 1 calc R U . . .
H16N H 0.395262 0.095185 0.355587 0.094 Uiso 1 1 calc R U . . .
H16O H 0.413776 0.170802 0.368050 0.094 Uiso 1 1 calc R U . . .
C170 C 0.28679(5) -0.00862(15) 0.44402(5) 0.0290(5) Uani 1 1 d . . . . .
C171 C 0.27567(5) 0.00960(16) 0.46958(5) 0.0328(5) Uani 1 1 d . . . . .
C172 C 0.25278(5) -0.03616(18) 0.47707(5) 0.0397(6) Uani 1 1 d . . . . .
H172 H 0.244731 -0.023295 0.493901 0.048 Uiso 1 1 calc R U . . .
C173 C 0.24154(6) -0.09946(19) 0.46072(6) 0.0448(7) Uani 1 1 d . . . . .
H173 H 0.226035 -0.130125 0.466308 0.054 Uiso 1 1 calc R U . . .
C174 C 0.25305(6) -0.11800(18) 0.43606(6) 0.0421(6) Uani 1 1 d . . . . .
H174 H 0.245451 -0.162323 0.424952 0.050 Uiso 1 1 calc R U . . .
C175 C 0.27538(5) -0.07343(16) 0.42722(5) 0.0338(5) Uani 1 1 d . . . . .
C176 C 0.28711(5) 0.07688(17) 0.48926(5) 0.0365(6) Uani 1 1 d . . . . .
H176 H 0.304955 0.096695 0.482307 0.044 Uiso 1 1 calc R U . . .
C177 C 0.29313(6) 0.0418(2) 0.51832(5) 0.0480(7) Uani 1 1 d . . . . .
H17D H 0.300448 0.086863 0.530392 0.072 Uiso 1 1 calc R U . . .
H17E H 0.276086 0.019928 0.525444 0.072 Uiso 1 1 calc R U . . .
H17F H 0.306685 -0.003668 0.517702 0.072 Uiso 1 1 calc R U . . .
C178 C 0.26795(6) 0.1528(2) 0.48996(7) 0.0516(7) Uani 1 1 d . . . . .
H17G H 0.275887 0.194898 0.502800 0.077 Uiso 1 1 calc R U . . .
H17H H 0.265666 0.177418 0.471525 0.077 Uiso 1 1 calc R U . . .
H17I H 0.249983 0.134852 0.496004 0.077 Uiso 1 1 calc R U . . .
C179 C 0.28618(6) -0.09572(17) 0.39940(5) 0.0392(6) Uani 1 1 d . . . . .
H179 H 0.301381 -0.055557 0.395736 0.047 Uiso 1 1 calc R U . . .
C180 C 0.29805(8) -0.1851(2) 0.39906(7) 0.0617(9) Uani 1 1 d . . . . .
H18A H 0.304765 -0.197015 0.380858 0.093 Uiso 1 1 calc R U . . .
H18B H 0.313304 -0.189742 0.412974 0.093 Uiso 1 1 calc R U . . .
H18C H 0.283656 -0.225712 0.403119 0.093 Uiso 1 1 calc R U . . .
C181 C 0.26364(7) -0.0854(2) 0.37628(6) 0.0550(8) Uani 1 1 d . . . . .
H18D H 0.271113 -0.100128 0.358627 0.082 Uiso 1 1 calc R U . . .
H18E H 0.248163 -0.122699 0.379754 0.082 Uiso 1 1 calc R U . . .
H18F H 0.257278 -0.026853 0.375712 0.082 Uiso 1 1 calc R U . . .

loop_
_atom_site_aniso_label
_atom_site_aniso_U_11
_atom_site_aniso_U_22
_atom_site_aniso_U_33
_atom_site_aniso_U_23
_atom_site_aniso_U_13
_atom_site_aniso_U_12
P1 0.0324(3) 0.0264(3) 0.0328(3) 0.0017(2) -0.0027(2) -0.0022(2)
P2 0.0337(3) 0.0317(3) 0.0329(3) 0.0018(2) -0.0044(2) -0.0059(3)
P3 0.0365(3) 0.0288(3) 0.0328(3) 0.0034(2) -0.0060(3) -0.0059(3)
P4 0.0262(3) 0.0250(3) 0.0349(3) 0.0014(2) -0.0030(2) -0.0012(2)
P5 0.0282(3) 0.0292(3) 0.0298(3) 0.0014(2) -0.0028(2) -0.0023(2)
P6 0.0320(3) 0.0269(3) 0.0312(3) 0.0022(2) -0.0056(2) -0.0026(2)
N1 0.0253(10) 0.0334(11) 0.0386(11) 0.0061(9) 0.0032(8) 0.0043(8)
N2 0.0303(10) 0.0275(10) 0.0319(10) 0.0009(8) -0.0001(8) 0.0031(8)
N3 0.0290(11) 0.0351(11) 0.0377(11) -0.0005(9) -0.0063(8) 0.0026(9)
N4 0.0292(11) 0.0370(11) 0.0333(10) -0.0063(9) -0.0042(8) -0.0022(9)
N5 0.0393(12) 0.0295(11) 0.0408(11) -0.0039(9) -0.0053(9) -0.0020(9)
N6 0.0310(11) 0.0259(10) 0.0406(11) 0.0041(8) -0.0038(9) -0.0053(8)
C1 0.0256(11) 0.0230(11) 0.0344(12) -0.0020(9) -0.0003(9) -0.0003(9)
C2 0.0291(12) 0.0277(12) 0.0312(11) 0.0012(9) -0.0008(9) -0.0008(10)
C3 0.0293(12) 0.0235(11) 0.0303(11) 0.0000(9) -0.0041(9) 0.0007(9)
C4 0.0389(14) 0.0392(14) 0.0429(14) 0.0105(11) 0.0079(11) 0.0079(12)
C5 0.0413(14) 0.0413(15) 0.0325(12) 0.0042(11) 0.0030(11) 0.0093(12)
C6 0.0294(13) 0.0342(14) 0.0488(14) 0.0100(11) 0.0056(11) 0.0061(11)
C7 0.0304(14) 0.0482(17) 0.0630(18) 0.0105(14) 0.0006(13) 0.0060(12)
C8 0.0339(16) 0.073(2) 0.080(2) 0.0144(19) 0.0010(15) 0.0098(16)
C9 0.0406(18) 0.063(2) 0.088(2) 0.0210(19) 0.0172(17) 0.0214(16)
C10 0.0496(19) 0.0473(17) 0.071(2) 0.0098(15) 0.0209(16) 0.0153(15)
C11 0.0390(15) 0.0385(15) 0.0559(16) 0.0094(13) 0.0134(13) 0.0077(12)
C12 0.0327(15) 0.065(2) 0.077(2) -0.0066(17) -0.0135(14) -0.0027(14)
C13 0.045(2) 0.084(3) 0.115(3) -0.014(2) -0.013(2) -0.0154(19)
C14 0.047(2) 0.118(4) 0.074(2) -0.015(2) -0.0140(17) 0.012(2)
C15 0.0503(17) 0.0382(15) 0.0597(18) -0.0055(13) 0.0133(14) 0.0068(13)
C16 0.081(3) 0.066(2) 0.062(2) -0.0086(17) 0.0169(18) 0.0001(19)
C17 0.060(2) 0.0437(17) 0.077(2) -0.0028(16) 0.0171(17) 0.0032(15)
C18 0.0320(13) 0.0272(12) 0.0334(12) 0.0014(10) 0.0031(10) 0.0042(10)
C19 0.0365(14) 0.0331(13) 0.0408(13) -0.0013(11) 0.0040(11) -0.0008(11)
C20 0.0501(17) 0.0428(16) 0.0504(16) -0.0143(13) 0.0033(13) -0.0009(13)
C21 0.0475(17) 0.0480(17) 0.0591(18) -0.0123(14) 0.0132(14) 0.0108(14)
C22 0.0316(14) 0.0465(16) 0.0532(16) -0.0024(13) 0.0054(12) 0.0065(12)
C23 0.0281(12) 0.0333(13) 0.0372(12) 0.0042(10) 0.0033(10) 0.0036(10)
C24 0.0401(15) 0.0386(15) 0.0527(16) -0.0099(12) -0.0028(12) -0.0045(12)
C25 0.0536(19) 0.0491(19) 0.085(2) -0.0134(17) 0.0093(17) -0.0157(15)
C26 0.056(2) 0.097(3) 0.065(2) 0.010(2) -0.0165(17) -0.013(2)
C27 0.0290(13) 0.0362(14) 0.0457(14) -0.0008(11) -0.0014(11) 0.0033(11)
C28 0.0424(16) 0.0545(18) 0.0468(15) 0.0016(13) -0.0084(12) -0.0016(14)
C29 0.0389(15) 0.0489(17) 0.0619(18) 0.0060(14) -0.0040(13) -0.0096(13)
C30 0.0360(16) 0.079(2) 0.074(2) -0.0383(19) -0.0162(15) 0.0057(16)
C31 0.0398(16) 0.065(2) 0.0602(18) -0.0272(16) -0.0168(14) 0.0062(15)
C32 0.0276(13) 0.0402(15) 0.0421(13) -0.0014(11) -0.0062(10) 0.0066(11)
C33 0.0359(15) 0.0542(18) 0.0470(15) 0.0004(13) -0.0028(12) 0.0070(13)
C34 0.0448(18) 0.073(2) 0.064(2) -0.0025(17) 0.0089(15) 0.0161(17)
C35 0.056(2) 0.058(2) 0.084(2) -0.0188(18) 0.0027(18) 0.0189(17)
C36 0.056(2) 0.0475(18) 0.078(2) -0.0043(16) -0.0046(17) 0.0120(15)
C37 0.0399(15) 0.0414(15) 0.0506(15) -0.0017(12) -0.0088(12) 0.0090(12)
C38 0.0430(17) 0.060(2) 0.073(2) 0.0089(17) 0.0161(15) 0.0024(15)
C39 0.090(3) 0.095(3) 0.081(3) 0.026(2) 0.032(2) 0.002(3)
C40 0.053(2) 0.082(3) 0.114(3) -0.011(2) 0.017(2) -0.022(2)
C41 0.0485(17) 0.0368(15) 0.0665(19) 0.0082(14) -0.0004(14) 0.0023(13)
C42 0.080(3) 0.124(4) 0.176(6) -0.070(4) 0.047(3) -0.051(3)
C43 0.100(4) 0.302(10) 0.082(3) 0.082(5) -0.006(3) -0.052(5)
C44 0.0319(13) 0.0410(14) 0.0308(12) -0.0043(10) -0.0028(10) 0.0011(11)
C45 0.0401(15) 0.0420(15) 0.0367(13) -0.0051(11) -0.0044(11) 0.0034(12)
C46 0.0441(16) 0.0502(17) 0.0520(16) -0.0020(13) 0.0014(13) 0.0106(14)
C47 0.0395(16) 0.072(2) 0.0566(18) -0.0038(16) 0.0068(14) 0.0103(16)
C48 0.0409(16) 0.0594(19) 0.0495(16) 0.0015(14) 0.0070(13) -0.0029(14)
C49 0.0394(14) 0.0439(15) 0.0333(12) -0.0013(11) 0.0003(11) 0.0000(12)
C50 0.0463(16) 0.0380(15) 0.0510(16) -0.0014(12) 0.0036(13) 0.0042(13)
C51 0.065(2) 0.0460(17) 0.0530(17) 0.0056(14) 0.0010(15) 0.0060(15)
C52 0.071(2) 0.053(2) 0.068(2) -0.0078(16) -0.0078(17) -0.0073(17)
C53 0.0508(17) 0.0466(16) 0.0400(14) 0.0007(12) 0.0089(12) -0.0030(13)
C54 0.075(2) 0.062(2) 0.084(3) -0.0134(19) 0.014(2) -0.0177(19)
C55 0.119(3) 0.061(2) 0.0523(19) 0.0140(17) 0.012(2) 0.019(2)
C56 0.0515(19) 0.0331(15) 0.097(3) -0.0096(16) 0.0084(17) -0.0103(14)
C57 0.0574(19) 0.0292(14) 0.074(2) 0.0077(14) 0.0090(16) -0.0084(13)
C58 0.0433(15) 0.0339(14) 0.0434(14) -0.0114(11) -0.0067(12) 0.0038(12)
C59 0.0517(17) 0.0464(16) 0.0429(15) -0.0109(13) -0.0079(13) 0.0034(14)
C60 0.064(2) 0.074(2) 0.0450(16) -0.0169(16) 0.0034(15) 0.0129(18)
C61 0.064(2) 0.079(2) 0.065(2) -0.0253(19) 0.0014(17) 0.021(2)
C62 0.058(2) 0.0543(19) 0.067(2) -0.0189(16) -0.0089(16) 0.0173(16)
C63 0.0477(17) 0.0407(16) 0.0536(16) -0.0137(13) -0.0120(13) 0.0031(13)
C64 0.0613(19) 0.0563(18) 0.0366(14) -0.0003(13) -0.0033(13) 0.0081(15)
C65 0.085(3) 0.073(3) 0.075(2) 0.014(2) 0.012(2) 0.008(2)
C66 0.093(3) 0.101(3) 0.058(2) -0.019(2) -0.026(2) 0.020(3)
C67 0.0498(17) 0.0363(15) 0.0588(17) -0.0025(13) -0.0158(14) 0.0045(13)
C68 0.060(2) 0.064(2) 0.066(2) -0.0035(17) -0.0172(17) -0.0002(17)
C69 0.087(3) 0.0396(18) 0.095(3) 0.0062(18) -0.032(2) 0.0004(18)
C70 0.0282(12) 0.0278(12) 0.0408(13) 0.0044(10) -0.0044(10) -0.0049(10)
C71 0.0346(13) 0.0276(12) 0.0413(13) 0.0051(10) -0.0077(11) -0.0063(11)
C72 0.0407(15) 0.0349(14) 0.0524(16) 0.0032(12) -0.0109(12) 0.0019(12)
C73 0.0383(15) 0.0395(15) 0.0638(18) -0.0063(13) -0.0038(13) 0.0044(12)
C74 0.0388(15) 0.0462(16) 0.0475(15) -0.0055(12) 0.0012(12) -0.0055(13)
C75 0.0337(13) 0.0344(14) 0.0414(13) 0.0028(11) -0.0030(11) -0.0081(11)
C76 0.0427(15) 0.0369(14) 0.0390(13) 0.0061(11) -0.0085(11) 0.0020(12)
C77 0.065(2) 0.0503(18) 0.0456(16) 0.0131(14) -0.0009(14) -0.0079(15)
C78 0.0557(19) 0.066(2) 0.0473(16) -0.0090(15) -0.0123(14) -0.0104(16)
C79 0.0383(14) 0.0477(16) 0.0375(13) 0.0033(12) -0.0033(11) -0.0043(12)
C80 0.0564(19) 0.059(2) 0.0544(18) -0.0051(15) -0.0163(15) -0.0041(16)
C81 0.069(2) 0.079(3) 0.059(2) 0.0243(18) -0.0011(17) -0.021(2)
P101 0.0328(3) 0.0310(3) 0.0266(3) -0.0024(2) -0.0030(2) 0.0053(3)
P102 0.0385(3) 0.0313(3) 0.0260(3) 0.0004(2) -0.0024(2) 0.0080(3)
P103 0.0297(3) 0.0311(3) 0.0276(3) -0.0003(2) -0.0016(2) 0.0049(2)
P104 0.0334(3) 0.0285(3) 0.0291(3) 0.0015(2) -0.0007(2) 0.0073(3)
P105 0.0353(3) 0.0291(3) 0.0259(3) 0.0002(2) 0.0023(2) 0.0039(3)
P106 0.0256(3) 0.0290(3) 0.0261(3) -0.0005(2) -0.0037(2) 0.0000(2)
N101 0.0414(12) 0.0298(11) 0.0395(11) -0.0024(9) 0.0038(9) 0.0015(9)
N102 0.0325(11) 0.0321(11) 0.0316(10) -0.0059(8) 0.0020(8) 0.0030(9)
N103 0.0385(12) 0.0343(11) 0.0284(10) 0.0046(8) -0.0001(8) -0.0016(9)
N104 0.0389(12) 0.0293(10) 0.0281(9) 0.0011(8) -0.0005(8) -0.0028(9)
N105 0.0229(10) 0.0307(11) 0.0371(10) 0.0004(8) -0.0039(8) 0.0001(8)
N106 0.0261(10) 0.0296(10) 0.0331(10) 0.0033(8) -0.0020(8) 0.0000(8)
C101 0.0293(12) 0.0278(12) 0.0283(11) 0.0019(9) -0.0025(9) 0.0030(10)
C102 0.0313(12) 0.0271(12) 0.0258(10) 0.0000(9) 0.0011(9) 0.0030(10)
C103 0.0256(11) 0.0303(12) 0.0266(11) 0.0009(9) -0.0032(9) -0.0010(10)
C104 0.0512(17) 0.0435(16) 0.0415(14) -0.0117(12) 0.0093(12) 0.0003(13)
C105 0.0498(16) 0.0378(14) 0.0398(14) -0.0107(11) 0.0059(12) -0.0006(12)
C106 0.0432(15) 0.0266(13) 0.0583(16) 0.0019(12) 0.0059(13) 0.0003(11)
C107 0.0471(17) 0.0331(15) 0.072(2) -0.0004(14) 0.0001(15) -0.0031(13)
C108 0.058(2) 0.057(2) 0.122(4) 0.014(2) -0.005(2) -0.0176(18)
C109 0.087(3) 0.066(3) 0.147(4) 0.051(3) -0.002(3) -0.025(2)
C110 0.088(3) 0.072(3) 0.120(4) 0.055(3) -0.012(3) -0.015(2)
C111 0.060(2) 0.0392(16) 0.077(2) 0.0200(16) -0.0006(17) 0.0047(15)
C112 0.0459(17) 0.0411(16) 0.0651(19) -0.0089(14) -0.0083(14) -0.0064(13)
C113 0.0523(19) 0.065(2) 0.076(2) -0.0059(18) -0.0113(17) 0.0059(17)
C114 0.080(3) 0.072(3) 0.082(3) -0.025(2) -0.011(2) -0.001(2)
C115 0.066(2) 0.053(2) 0.084(2) 0.0307(18) -0.0129(19) 0.0093(17)
C116 0.120(4) 0.121(4) 0.076(3) 0.005(3) -0.015(3) 0.002(3)
C117 0.091(3) 0.104(4) 0.095(3) -0.004(3) -0.003(3) 0.032(3)
C118 0.0305(12) 0.0316(13) 0.0322(12) -0.0054(10) 0.0013(10) 0.0071(10)
C119 0.0347(13) 0.0335(13) 0.0339(12) -0.0039(10) 0.0017(10) 0.0051(11)
C120 0.0417(15) 0.0377(14) 0.0450(14) -0.0011(12) 0.0041(12) -0.0001(12)
C121 0.0391(15) 0.0420(16) 0.0521(16) -0.0105(13) -0.0012(12) -0.0026(12)
C122 0.0350(14) 0.0505(17) 0.0442(14) -0.0101(13) -0.0084(11) 0.0055(13)
C123 0.0363(14) 0.0392(14) 0.0380(13) -0.0048(11) -0.0035(11) 0.0095(12)
C124 0.0392(14) 0.0407(14) 0.0325(12) 0.0032(11) 0.0002(10) -0.0012(12)
C125 0.0507(17) 0.0479(17) 0.0507(16) 0.0054(13) -0.0074(13) 0.0088(14)
C126 0.0606(19) 0.071(2) 0.0323(14) 0.0013(14) 0.0051(13) 0.0007(16)
C127 0.0448(16) 0.0434(16) 0.0434(14) 0.0053(12) -0.0087(12) 0.0117(13)
C128 0.093(3) 0.074(2) 0.0435(17) 0.0099(16) 0.0011(17) 0.020(2)
C129 0.064(2) 0.067(2) 0.089(3) 0.020(2) -0.0003(19) 0.0285(19)
C130 0.073(2) 0.066(2) 0.0357(14) 0.0165(14) -0.0173(14) -0.0268(18)
C131 0.0527(18) 0.0556(18) 0.0423(15) 0.0181(13) -0.0087(13) -0.0105(15)
C132 0.0439(15) 0.0433(15) 0.0302(12) 0.0014(11) 0.0031(11) -0.0083(12)
C133 0.0574(18) 0.0416(15) 0.0317(12) 0.0051(11) 0.0013(12) -0.0118(13)
C134 0.076(2) 0.0503(18) 0.0443(16) 0.0050(14) 0.0028(15) -0.0241(17)
C135 0.058(2) 0.071(2) 0.062(2) 0.0019(17) 0.0123(16) -0.0260(18)
C136 0.0510(18) 0.068(2) 0.0573(18) -0.0041(16) 0.0149(15) -0.0111(16)
C137 0.0472(16) 0.0532(17) 0.0368(13) -0.0013(12) 0.0087(12) -0.0107(14)
C138 0.0597(18) 0.0365(15) 0.0471(15) 0.0045(12) -0.0084(13) -0.0041(14)
C139 0.070(2) 0.056(2) 0.063(2) -0.0104(16) -0.0069(17) 0.0047(17)
C140 0.099(3) 0.066(2) 0.071(2) 0.027(2) -0.022(2) -0.001(2)
C141 0.0405(15) 0.0534(18) 0.0530(16) -0.0071(14) 0.0105(13) -0.0026(14)
C142 0.067(2) 0.069(2) 0.074(2) 0.0074(19) 0.0014(18) 0.0064(19)
C143 0.070(2) 0.074(2) 0.065(2) -0.0173(18) 0.0211(18) -0.0005(19)
C144 0.0434(14) 0.0295(13) 0.0290(11) 0.0009(10) 0.0008(10) -0.0038(11)
C145 0.0408(14) 0.0399(14) 0.0296(12) -0.0028(10) 0.0010(10) -0.0001(12)
C146 0.0460(16) 0.0449(16) 0.0461(15) 0.0032(12) 0.0078(12) -0.0043(13)
C147 0.0586(19) 0.0381(16) 0.0591(18) 0.0081(13) 0.0070(15) -0.0080(14)
C148 0.0617(19) 0.0316(15) 0.0596(18) 0.0051(13) 0.0092(15) 0.0006(13)
C149 0.0503(16) 0.0346(14) 0.0415(14) 0.0006(11) 0.0035(12) 0.0017(12)
C150 0.0407(15) 0.0384(14) 0.0418(14) -0.0039(11) 0.0054(11) 0.0011(12)
C151 0.0545(18) 0.061(2) 0.0483(16) -0.0094(14) 0.0117(14) 0.0083(15)
C152 0.0559(19) 0.0570(19) 0.0570(18) -0.0021(15) -0.0025(15) 0.0115(16)
C153 0.0557(19) 0.0348(15) 0.072(2) -0.0049(14) 0.0222(16) 0.0042(14)
C154 0.057(2) 0.067(2) 0.118(3) 0.005(2) 0.006(2) 0.0157(19)
C155 0.091(3) 0.085(3) 0.087(3) -0.030(2) 0.037(2) 0.004(2)
C156 0.0331(15) 0.0368(15) 0.088(2) 0.0124(15) 0.0081(14) 0.0049(12)
C157 0.0307(14) 0.0348(14) 0.0738(19) 0.0071(14) -0.0041(13) 0.0027(12)
C158 0.0243(12) 0.0321(13) 0.0415(13) 0.0012(10) -0.0065(10) -0.0013(10)
C159 0.0323(13) 0.0363(14) 0.0438(14) -0.0017(11) -0.0075(11) -0.0013(11)
C160 0.0390(15) 0.0375(15) 0.0604(17) -0.0059(13) -0.0092(13) -0.0053(12)
C161 0.0347(15) 0.0357(15) 0.077(2) 0.0014(14) -0.0046(14) -0.0082(12)
C162 0.0326(14) 0.0446(16) 0.0640(18) 0.0064(14) 0.0049(13) -0.0069(12)
C163 0.0261(12) 0.0401(14) 0.0444(14) 0.0044(11) -0.0021(10) -0.0015(11)
C164 0.0523(17) 0.0507(17) 0.0344(13) -0.0059(12) -0.0082(12) -0.0071(14)
C165 0.061(2) 0.073(2) 0.0521(18) -0.0185(16) 0.0078(15) -0.0020(18)
C166 0.087(3) 0.067(2) 0.0472(17) -0.0022(16) -0.0216(17) -0.017(2)
C167 0.0341(14) 0.0456(15) 0.0422(14) 0.0015(12) 0.0019(11) -0.0035(12)
C168 0.095(3) 0.070(2) 0.0437(17) 0.0091(16) -0.0002(17) 0.001(2)
C169 0.0426(17) 0.075(2) 0.072(2) -0.0224(18) 0.0051(15) -0.0012(16)
C170 0.0262(12) 0.0283(12) 0.0316(11) 0.0062(9) -0.0056(9) -0.0007(10)
C171 0.0269(12) 0.0371(13) 0.0336(12) 0.0060(10) -0.0042(10) 0.0018(10)
C172 0.0341(14) 0.0489(16) 0.0362(13) 0.0089(12) 0.0019(11) -0.0016(12)
C173 0.0368(15) 0.0499(17) 0.0472(15) 0.0104(13) -0.0014(12) -0.0147(13)
C174 0.0404(15) 0.0420(15) 0.0426(14) 0.0036(12) -0.0081(12) -0.0138(12)
C175 0.0315(13) 0.0352(13) 0.0336(12) 0.0060(10) -0.0072(10) -0.0015(11)
C176 0.0362(14) 0.0418(14) 0.0314(12) -0.0016(11) 0.0010(10) 0.0002(11)
C177 0.0492(17) 0.0616(19) 0.0325(13) -0.0004(13) -0.0028(12) -0.0072(14)
C178 0.0493(17) 0.0485(17) 0.0572(17) -0.0103(14) 0.0045(14) 0.0067(14)
C179 0.0424(15) 0.0395(14) 0.0348(13) -0.0019(11) -0.0057(11) -0.0088(12)
C180 0.079(2) 0.0522(19) 0.0535(18) -0.0090(15) 0.0020(16) 0.0079(17)
C181 0.0562(19) 0.068(2) 0.0389(15) 0.0025(14) -0.0103(13) -0.0104(16)

_geom_special_details            
;
 All esds (except the esd in the dihedral angle between two l.s. planes)
 are estimated using the full covariance matrix.  The cell esds are taken
 into account individually in the estimation of esds in distances, angles
 and torsion angles; correlations between esds in cell parameters are only
 used when they are defined by crystal symmetry.  An approximate (isotropic)
 treatment of cell esds is used for estimating esds involving l.s. planes.
;

loop_
_geom_bond_atom_site_label_1
_geom_bond_atom_site_label_2
_geom_bond_distance
_geom_bond_site_symmetry_2
_geom_bond_publ_flag
P1 C3 1.723(2) . ?
P1 C1 1.738(2) . ?
P2 C1 1.720(2) . ?
P2 C2 1.749(2) . ?
P3 C2 1.718(2) . ?
P3 C3 1.740(2) . ?
P4 N2 1.701(2) . ?
P4 N1 1.721(2) . ?
P4 C1 1.863(2) . ?
P5 N3 1.703(2) . ?
P5 N4 1.718(2) . ?
P5 C2 1.859(2) . ?
P6 N6 1.699(2) . ?
P6 N5 1.718(2) . ?
P6 C3 1.856(2) . ?
N1 C6 1.434(3) . ?
N1 C4 1.456(3) . ?
N2 C18 1.435(3) . ?
N2 C5 1.473(3) . ?
N3 C32 1.441(3) . ?
N3 C30 1.442(4) . ?
N4 C44 1.435(3) . ?
N4 C31 1.449(3) . ?
N5 C58 1.436(4) . ?
N5 C56 1.446(4) . ?
N6 C70 1.434(3) . ?
N6 C57 1.457(3) . ?
C4 C5 1.491(4) . ?
C4 H4A 0.9900 . ?
C4 H4B 0.9900 . ?
C5 H5A 0.9900 . ?
C5 H5B 0.9900 . ?
C6 C7 1.403(4) . ?
C6 C11 1.411(4) . ?
C7 C8 1.397(4) . ?
C7 C12 1.521(5) . ?
C8 C9 1.375(5) . ?
C8 H8 0.9500 . ?
C9 C10 1.366(5) . ?
C9 H9 0.9500 . ?
C10 C11 1.399(4) . ?
C10 H10 0.9500 . ?
C11 C15 1.509(5) . ?
C12 C14 1.529(5) . ?
C12 C13 1.531(5) . ?
C12 H12 1.0000 . ?
C13 H13A 0.9800 . ?
C13 H13B 0.9800 . ?
C13 H13C 0.9800 . ?
C14 H14A 0.9800 . ?
C14 H14B 0.9800 . ?
C14 H14C 0.9800 . ?
C15 C17 1.530(4) . ?
C15 C16 1.531(5) . ?
C15 H15 1.0000 . ?
C16 H16A 0.9800 . ?
C16 H16B 0.9800 . ?
C16 H16C 0.9800 . ?
C17 H17A 0.9800 . ?
C17 H17B 0.9800 . ?
C17 H17C 0.9800 . ?
C18 C19 1.404(4) . ?
C18 C23 1.409(3) . ?
C19 C20 1.405(4) . ?
C19 C24 1.513(4) . ?
C20 C21 1.366(4) . ?
C20 H20 0.9500 . ?
C21 C22 1.375(4) . ?
C21 H21 0.9500 . ?
C22 C23 1.396(4) . ?
C22 H22 0.9500 . ?
C23 C27 1.515(4) . ?
C24 C26 1.526(5) . ?
C24 C25 1.529(4) . ?
C24 H24 1.0000 . ?
C25 H25A 0.9800 . ?
C25 H25B 0.9800 . ?
C25 H25C 0.9800 . ?
C26 H26A 0.9800 . ?
C26 H26B 0.9800 . ?
C26 H26C 0.9800 . ?
C27 C28 1.530(4) . ?
C27 C29 1.531(4) . ?
C27 H27 1.0000 . ?
C28 H28A 0.9800 . ?
C28 H28B 0.9800 . ?
C28 H28C 0.9800 . ?
C29 H29A 0.9800 . ?
C29 H29B 0.9800 . ?
C29 H29C 0.9800 . ?
C30 C31 1.445(4) . ?
C30 H30A 0.9900 . ?
C30 H30B 0.9900 . ?
C31 H31A 0.9900 . ?
C31 H31B 0.9900 . ?
C32 C37 1.404(4) . ?
C32 C33 1.407(4) . ?
C33 C34 1.393(4) . ?
C33 C38 1.506(5) . ?
C34 C35 1.373(5) . ?
C34 H34 0.9500 . ?
C35 C36 1.373(5) . ?
C35 H35 0.9500 . ?
C36 C37 1.389(4) . ?
C36 H36 0.9500 . ?
C37 C41 1.528(4) . ?
C38 C40 1.530(5) . ?
C38 C39 1.532(5) . ?
C38 H38 1.0000 . ?
C39 H39A 0.9800 . ?
C39 H39B 0.9800 . ?
C39 H39C 0.9800 . ?
C40 H40A 0.9800 . ?
C40 H40B 0.9800 . ?
C40 H40C 0.9800 . ?
C41 C42 1.497(5) . ?
C41 C43 1.504(6) . ?
C41 H41 1.0000 . ?
C42 H42A 0.9800 . ?
C42 H42B 0.9800 . ?
C42 H42C 0.9800 . ?
C43 H43A 0.9800 . ?
C43 H43B 0.9800 . ?
C43 H43C 0.9800 . ?
C44 C45 1.398(4) . ?
C44 C49 1.413(4) . ?
C45 C46 1.389(4) . ?
C45 C50 1.521(4) . ?
C46 C47 1.381(5) . ?
C46 H46 0.9500 . ?
C47 C48 1.374(5) . ?
C47 H47 0.9500 . ?
C48 C49 1.405(4) . ?
C48 H48 0.9500 . ?
C49 C53 1.506(4) . ?
C50 C51 1.528(4) . ?
C50 C52 1.533(4) . ?
C50 H50 1.0000 . ?
C51 H51A 0.9800 . ?
C51 H51B 0.9800 . ?
C51 H51C 0.9800 . ?
C52 H52A 0.9800 . ?
C52 H52B 0.9800 . ?
C52 H52C 0.9800 . ?
C53 C54 1.513(5) . ?
C53 C55 1.528(4) . ?
C53 H53 1.0000 . ?
C54 H54A 0.9800 . ?
C54 H54B 0.9800 . ?
C54 H54C 0.9800 . ?
C55 H55A 0.9800 . ?
C55 H55B 0.9800 . ?
C55 H55C 0.9800 . ?
C56 C57 1.465(5) . ?
C56 H56A 0.9900 . ?
C56 H56B 0.9900 . ?
C57 H57A 0.9900 . ?
C57 H57B 0.9900 . ?
C58 C63 1.406(4) . ?
C58 C59 1.409(4) . ?
C59 C60 1.400(4) . ?
C59 C64 1.517(4) . ?
C60 C61 1.370(5) . ?
C60 H60 0.9500 . ?
C61 C62 1.368(5) . ?
C61 H61 0.9500 . ?
C62 C63 1.397(5) . ?
C62 H62 0.9500 . ?
C63 C67 1.527(4) . ?
C64 C65 1.526(5) . ?
C64 C66 1.528(5) . ?
C64 H64 1.0000 . ?
C65 H65A 0.9800 . ?
C65 H65B 0.9800 . ?
C65 H65C 0.9800 . ?
C66 H66A 0.9800 . ?
C66 H66B 0.9800 . ?
C66 H66C 0.9800 . ?
C67 C68 1.522(4) . ?
C67 C69 1.531(4) . ?
C67 H67 1.0000 . ?
C68 H68A 0.9800 . ?
C68 H68B 0.9800 . ?
C68 H68C 0.9800 . ?
C69 H69A 0.9800 . ?
C69 H69B 0.9800 . ?
C69 H69C 0.9800 . ?
C70 C71 1.411(3) . ?
C70 C75 1.413(4) . ?
C71 C72 1.388(4) . ?
C71 C76 1.521(4) . ?
C72 C73 1.381(4) . ?
C72 H72 0.9500 . ?
C73 C74 1.377(4) . ?
C73 H73 0.9500 . ?
C74 C75 1.396(4) . ?
C74 H74 0.9500 . ?
C75 C79 1.513(4) . ?
C76 C78 1.529(4) . ?
C76 C77 1.530(4) . ?
C76 H76 1.0000 . ?
C77 H77A 0.9800 . ?
C77 H77B 0.9800 . ?
C77 H77C 0.9800 . ?
C78 H78A 0.9800 . ?
C78 H78B 0.9800 . ?
C78 H78C 0.9800 . ?
C79 C80 1.513(4) . ?
C79 C81 1.525(4) . ?
C79 H79 1.0000 . ?
C80 H80A 0.9800 . ?
C80 H80B 0.9800 . ?
C80 H80C 0.9800 . ?
C81 H81A 0.9800 . ?
C81 H81B 0.9800 . ?
C81 H81C 0.9800 . ?
P101 C103 1.711(2) . ?
P101 C101 1.737(2) . ?
P102 C101 1.722(2) . ?
P102 C102 1.739(2) . ?
P103 C102 1.722(2) . ?
P103 C103 1.747(2) . ?
P104 N101 1.697(2) . ?
P104 N102 1.716(2) . ?
P104 C101 1.853(2) . ?
P105 N104 1.702(2) . ?
P105 N103 1.721(2) . ?
P105 C102 1.862(2) . ?
P106 N105 1.703(2) . ?
P106 N106 1.712(2) . ?
P106 C103 1.860(2) . ?
N101 C106 1.427(3) . ?
N101 C104 1.489(3) . ?
N102 C118 1.430(3) . ?
N102 C105 1.463(3) . ?
N103 C132 1.429(3) . ?
N103 C130 1.447(3) . ?
N104 C144 1.440(3) . ?
N104 C131 1.453(3) . ?
N105 C158 1.435(3) . ?
N105 C156 1.460(3) . ?
N106 C170 1.434(3) . ?
N106 C157 1.451(3) . ?
C104 C105 1.489(4) . ?
C104 H10A 0.9900 . ?
C104 H10B 0.9900 . ?
C105 H10C 0.9900 . ?
C105 H10D 0.9900 . ?
C106 C107 1.398(4) . ?
C106 C111 1.403(4) . ?
C107 C108 1.390(5) . ?
C107 C112 1.518(5) . ?
C108 C109 1.356(6) . ?
C108 H108 0.9500 . ?
C109 C110 1.370(6) . ?
C109 H109 0.9500 . ?
C110 C111 1.393(5) . ?
C110 H110 0.9500 . ?
C111 C115 1.502(5) . ?
C112 C113 1.527(5) . ?
C112 C114 1.527(5) . ?
C112 H112 1.0000 . ?
C113 H11A 0.9800 . ?
C113 H11B 0.9800 . ?
C113 H11C 0.9800 . ?
C114 H11D 0.9800 . ?
C114 H11E 0.9800 . ?
C114 H11F 0.9800 . ?
C115 C116 1.475(6) . ?
C115 C117 1.560(6) . ?
C115 H115 1.0000 . ?
C116 H11G 0.9800 . ?
C116 H11H 0.9800 . ?
C116 H11I 0.9800 . ?
C117 H11J 0.9800 . ?
C117 H11K 0.9800 . ?
C117 H11L 0.9800 . ?
C118 C119 1.408(4) . ?
C118 C123 1.415(4) . ?
C119 C120 1.391(4) . ?
C119 C124 1.514(4) . ?
C120 C121 1.376(4) . ?
C120 H120 0.9500 . ?
C121 C122 1.376(4) . ?
C121 H121 0.9500 . ?
C122 C123 1.394(4) . ?
C122 H122 0.9500 . ?
C123 C127 1.508(4) . ?
C124 C125 1.524(4) . ?
C124 C126 1.528(4) . ?
C124 H124 1.0000 . ?
C125 H12A 0.9800 . ?
C125 H12B 0.9800 . ?
C125 H12C 0.9800 . ?
C126 H12D 0.9800 . ?
C126 H12E 0.9800 . ?
C126 H12F 0.9800 . ?
C127 C129 1.520(4) . ?
C127 C128 1.523(4) . ?
C127 H127 1.0000 . ?
C128 H12G 0.9800 . ?
C128 H12H 0.9800 . ?
C128 H12I 0.9800 . ?
C129 H12J 0.9800 . ?
C129 H12K 0.9800 . ?
C129 H12L 0.9800 . ?
C130 C131 1.455(4) . ?
C130 H13D 0.9900 . ?
C130 H13E 0.9900 . ?
C131 H13F 0.9900 . ?
C131 H13G 0.9900 . ?
C132 C137 1.408(4) . ?
C132 C133 1.416(4) . ?
C133 C134 1.393(4) . ?
C133 C138 1.514(4) . ?
C134 C135 1.379(5) . ?
C134 H134 0.9500 . ?
C135 C136 1.374(5) . ?
C135 H135 0.9500 . ?
C136 C137 1.390(4) . ?
C136 H136 0.9500 . ?
C137 C141 1.522(4) . ?
C138 C139 1.524(4) . ?
C138 C140 1.534(4) . ?
C138 H138 1.0000 . ?
C139 H13H 0.9800 . ?
C139 H13I 0.9800 . ?
C139 H13J 0.9800 . ?
C140 H14D 0.9800 . ?
C140 H14E 0.9800 . ?
C140 H14F 0.9800 . ?
C141 C142 1.520(5) . ?
C141 C143 1.531(4) . ?
C141 H141 1.0000 . ?
C142 H14G 0.9800 . ?
C142 H14H 0.9800 . ?
C142 H14I 0.9800 . ?
C143 H14J 0.9800 . ?
C143 H14K 0.9800 . ?
C143 H14L 0.9800 . ?
C144 C149 1.407(4) . ?
C144 C145 1.413(4) . ?
C145 C146 1.385(4) . ?
C145 C150 1.516(4) . ?
C146 C147 1.369(4) . ?
C146 H146 0.9500 . ?
C147 C148 1.380(4) . ?
C147 H147 0.9500 . ?
C148 C149 1.385(4) . ?
C148 H148 0.9500 . ?
C149 C153 1.515(4) . ?
C150 C152 1.530(4) . ?
C150 C151 1.535(4) . ?
C150 H150 1.0000 . ?
C151 H15A 0.9800 . ?
C151 H15B 0.9800 . ?
C151 H15C 0.9800 . ?
C152 H15D 0.9800 . ?
C152 H15E 0.9800 . ?
C152 H15F 0.9800 . ?
C153 C154 1.521(5) . ?
C153 C155 1.537(5) . ?
C153 H153 1.0000 . ?
C154 H15G 0.9800 . ?
C154 H15H 0.9800 . ?
C154 H15I 0.9800 . ?
C155 H15J 0.9800 . ?
C155 H15K 0.9800 . ?
C155 H15L 0.9800 . ?
C156 C157 1.467(4) . ?
C156 H15M 0.9900 . ?
C156 H15N 0.9900 . ?
C157 H15O 0.9900 . ?
C157 H15P 0.9900 . ?
C158 C159 1.400(4) . ?
C158 C163 1.414(4) . ?
C159 C160 1.399(4) . ?
C159 C164 1.517(4) . ?
C160 C161 1.380(4) . ?
C160 H160 0.9500 . ?
C161 C162 1.377(4) . ?
C161 H161 0.9500 . ?
C162 C163 1.392(4) . ?
C162 H162 0.9500 . ?
C163 C167 1.520(4) . ?
C164 C165 1.529(5) . ?
C164 C166 1.532(4) . ?
C164 H164 1.0000 . ?
C165 H16D 0.9800 . ?
C165 H16E 0.9800 . ?
C165 H16F 0.9800 . ?
C166 H16G 0.9800 . ?
C166 H16H 0.9800 . ?
C166 H16I 0.9800 . ?
C167 C168 1.513(4) . ?
C167 C169 1.521(4) . ?
C167 H167 1.0000 . ?
C168 H16J 0.9800 . ?
C168 H16K 0.9800 . ?
C168 H16L 0.9800 . ?
C169 H16M 0.9800 . ?
C169 H16N 0.9800 . ?
C169 H16O 0.9800 . ?
C170 C175 1.409(4) . ?
C170 C171 1.415(3) . ?
C171 C172 1.395(4) . ?
C171 C176 1.520(4) . ?
C172 C173 1.377(4) . ?
C172 H172 0.9500 . ?
C173 C174 1.385(4) . ?
C173 H173 0.9500 . ?
C174 C175 1.385(4) . ?
C174 H174 0.9500 . ?
C175 C179 1.522(4) . ?
C176 C178 1.526(4) . ?
C176 C177 1.534(4) . ?
C176 H176 1.0000 . ?
C177 H17D 0.9800 . ?
C177 H17E 0.9800 . ?
C177 H17F 0.9800 . ?
C178 H17G 0.9800 . ?
C178 H17H 0.9800 . ?
C178 H17I 0.9800 . ?
C179 C180 1.533(4) . ?
C179 C181 1.537(4) . ?
C179 H179 1.0000 . ?
C180 H18A 0.9800 . ?
C180 H18B 0.9800 . ?
C180 H18C 0.9800 . ?
C181 H18D 0.9800 . ?
C181 H18E 0.9800 . ?
C181 H18F 0.9800 . ?

loop_
_geom_angle_atom_site_label_1
_geom_angle_atom_site_label_2
_geom_angle_atom_site_label_3
_geom_angle
_geom_angle_site_symmetry_1
_geom_angle_site_symmetry_3
_geom_angle_publ_flag
C3 P1 C1 108.61(11) . . ?
C1 P2 C2 108.56(11) . . ?
C2 P3 C3 108.78(11) . . ?
N2 P4 N1 90.11(10) . . ?
N2 P4 C1 107.06(10) . . ?
N1 P4 C1 103.10(10) . . ?
N3 P5 N4 89.78(10) . . ?
N3 P5 C2 107.07(11) . . ?
N4 P5 C2 104.53(11) . . ?
N6 P6 N5 90.26(10) . . ?
N6 P6 C3 107.21(10) . . ?
N5 P6 C3 103.77(10) . . ?
C6 N1 C4 118.35(19) . . ?
C6 N1 P4 123.78(17) . . ?
C4 N1 P4 113.73(16) . . ?
C18 N2 C5 119.01(19) . . ?
C18 N2 P4 126.41(16) . . ?
C5 N2 P4 114.42(16) . . ?
C32 N3 C30 121.1(2) . . ?
C32 N3 P5 123.92(17) . . ?
C30 N3 P5 115.01(18) . . ?
C44 N4 C31 118.3(2) . . ?
C44 N4 P5 122.98(16) . . ?
C31 N4 P5 114.41(17) . . ?
C58 N5 C56 119.5(2) . . ?
C58 N5 P6 123.69(18) . . ?
C56 N5 P6 113.93(19) . . ?
C70 N6 C57 121.6(2) . . ?
C70 N6 P6 123.17(16) . . ?
C57 N6 P6 114.30(18) . . ?
P2 C1 P1 131.48(14) . . ?
P2 C1 P4 108.88(12) . . ?
P1 C1 P4 119.51(13) . . ?
P3 C2 P2 131.14(14) . . ?
P3 C2 P5 107.62(12) . . ?
P2 C2 P5 121.10(13) . . ?
P1 C3 P3 131.32(14) . . ?
P1 C3 P6 106.45(12) . . ?
P3 C3 P6 122.22(13) . . ?
N1 C4 C5 106.6(2) . . ?
N1 C4 H4A 110.4 . . ?
C5 C4 H4A 110.4 . . ?
N1 C4 H4B 110.4 . . ?
C5 C4 H4B 110.4 . . ?
H4A C4 H4B 108.6 . . ?
N2 C5 C4 105.0(2) . . ?
N2 C5 H5A 110.7 . . ?
C4 C5 H5A 110.7 . . ?
N2 C5 H5B 110.7 . . ?
C4 C5 H5B 110.7 . . ?
H5A C5 H5B 108.8 . . ?
C7 C6 C11 120.8(2) . . ?
C7 C6 N1 121.0(2) . . ?
C11 C6 N1 118.1(2) . . ?
C8 C7 C6 118.2(3) . . ?
C8 C7 C12 118.6(3) . . ?
C6 C7 C12 123.2(2) . . ?
C9 C8 C7 121.5(3) . . ?
C9 C8 H8 119.2 . . ?
C7 C8 H8 119.2 . . ?
C10 C9 C8 119.8(3) . . ?
C10 C9 H9 120.1 . . ?
C8 C9 H9 120.1 . . ?
C9 C10 C11 121.8(3) . . ?
C9 C10 H10 119.1 . . ?
C11 C10 H10 119.1 . . ?
C10 C11 C6 117.8(3) . . ?
C10 C11 C15 119.3(3) . . ?
C6 C11 C15 122.9(2) . . ?
C7 C12 C14 111.3(3) . . ?
C7 C12 C13 112.3(3) . . ?
C14 C12 C13 111.0(3) . . ?
C7 C12 H12 107.3 . . ?
C14 C12 H12 107.3 . . ?
C13 C12 H12 107.3 . . ?
C12 C13 H13A 109.5 . . ?
C12 C13 H13B 109.5 . . ?
H13A C13 H13B 109.5 . . ?
C12 C13 H13C 109.5 . . ?
H13A C13 H13C 109.5 . . ?
H13B C13 H13C 109.5 . . ?
C12 C14 H14A 109.5 . . ?
C12 C14 H14B 109.5 . . ?
H14A C14 H14B 109.5 . . ?
C12 C14 H14C 109.5 . . ?
H14A C14 H14C 109.5 . . ?
H14B C14 H14C 109.5 . . ?
C11 C15 C17 111.8(3) . . ?
C11 C15 C16 112.0(3) . . ?
C17 C15 C16 109.5(3) . . ?
C11 C15 H15 107.8 . . ?
C17 C15 H15 107.8 . . ?
C16 C15 H15 107.8 . . ?
C15 C16 H16A 109.5 . . ?
C15 C16 H16B 109.5 . . ?
H16A C16 H16B 109.5 . . ?
C15 C16 H16C 109.5 . . ?
H16A C16 H16C 109.5 . . ?
H16B C16 H16C 109.5 . . ?
C15 C17 H17A 109.5 . . ?
C15 C17 H17B 109.5 . . ?
H17A C17 H17B 109.5 . . ?
C15 C17 H17C 109.5 . . ?
H17A C17 H17C 109.5 . . ?
H17B C17 H17C 109.5 . . ?
C19 C18 C23 120.7(2) . . ?
C19 C18 N2 120.2(2) . . ?
C23 C18 N2 119.0(2) . . ?
C18 C19 C20 117.6(2) . . ?
C18 C19 C24 123.8(2) . . ?
C20 C19 C24 118.6(2) . . ?
C21 C20 C19 122.2(3) . . ?
C21 C20 H20 118.9 . . ?
C19 C20 H20 118.9 . . ?
C20 C21 C22 119.6(3) . . ?
C20 C21 H21 120.2 . . ?
C22 C21 H21 120.2 . . ?
C21 C22 C23 121.2(3) . . ?
C21 C22 H22 119.4 . . ?
C23 C22 H22 119.4 . . ?
C22 C23 C18 118.6(2) . . ?
C22 C23 C27 118.5(2) . . ?
C18 C23 C27 122.9(2) . . ?
C19 C24 C26 111.2(3) . . ?
C19 C24 C25 111.9(3) . . ?
C26 C24 C25 110.7(3) . . ?
C19 C24 H24 107.6 . . ?
C26 C24 H24 107.6 . . ?
C25 C24 H24 107.6 . . ?
C24 C25 H25A 109.5 . . ?
C24 C25 H25B 109.5 . . ?
H25A C25 H25B 109.5 . . ?
C24 C25 H25C 109.5 . . ?
H25A C25 H25C 109.5 . . ?
H25B C25 H25C 109.5 . . ?
C24 C26 H26A 109.5 . . ?
C24 C26 H26B 109.5 . . ?
H26A C26 H26B 109.5 . . ?
C24 C26 H26C 109.5 . . ?
H26A C26 H26C 109.5 . . ?
H26B C26 H26C 109.5 . . ?
C23 C27 C28 112.2(2) . . ?
C23 C27 C29 111.7(2) . . ?
C28 C27 C29 110.4(2) . . ?
C23 C27 H27 107.4 . . ?
C28 C27 H27 107.4 . . ?
C29 C27 H27 107.4 . . ?
C27 C28 H28A 109.5 . . ?
C27 C28 H28B 109.5 . . ?
H28A C28 H28B 109.5 . . ?
C27 C28 H28C 109.5 . . ?
H28A C28 H28C 109.5 . . ?
H28B C28 H28C 109.5 . . ?
C27 C29 H29A 109.5 . . ?
C27 C29 H29B 109.5 . . ?
H29A C29 H29B 109.5 . . ?
C27 C29 H29C 109.5 . . ?
H29A C29 H29C 109.5 . . ?
H29B C29 H29C 109.5 . . ?
N3 C30 C31 108.7(2) . . ?
N3 C30 H30A 110.0 . . ?
C31 C30 H30A 110.0 . . ?
N3 C30 H30B 110.0 . . ?
C31 C30 H30B 110.0 . . ?
H30A C30 H30B 108.3 . . ?
C30 C31 N4 108.7(2) . . ?
C30 C31 H31A 109.9 . . ?
N4 C31 H31A 109.9 . . ?
C30 C31 H31B 109.9 . . ?
N4 C31 H31B 109.9 . . ?
H31A C31 H31B 108.3 . . ?
C37 C32 C33 120.3(3) . . ?
C37 C32 N3 120.0(2) . . ?
C33 C32 N3 119.7(2) . . ?
C34 C33 C32 118.4(3) . . ?
C34 C33 C38 119.4(3) . . ?
C32 C33 C38 122.2(3) . . ?
C35 C34 C33 121.5(3) . . ?
C35 C34 H34 119.2 . . ?
C33 C34 H34 119.2 . . ?
C34 C35 C36 119.6(3) . . ?
C34 C35 H35 120.2 . . ?
C36 C35 H35 120.2 . . ?
C35 C36 C37 121.5(3) . . ?
C35 C36 H36 119.2 . . ?
C37 C36 H36 119.2 . . ?
C36 C37 C32 118.7(3) . . ?
C36 C37 C41 119.2(3) . . ?
C32 C37 C41 122.1(2) . . ?
C33 C38 C40 110.1(3) . . ?
C33 C38 C39 112.9(3) . . ?
C40 C38 C39 110.4(3) . . ?
C33 C38 H38 107.8 . . ?
C40 C38 H38 107.8 . . ?
C39 C38 H38 107.8 . . ?
C38 C39 H39A 109.5 . . ?
C38 C39 H39B 109.5 . . ?
H39A C39 H39B 109.5 . . ?
C38 C39 H39C 109.5 . . ?
H39A C39 H39C 109.5 . . ?
H39B C39 H39C 109.5 . . ?
C38 C40 H40A 109.5 . . ?
C38 C40 H40B 109.5 . . ?
H40A C40 H40B 109.5 . . ?
C38 C40 H40C 109.5 . . ?
H40A C40 H40C 109.5 . . ?
H40B C40 H40C 109.5 . . ?
C42 C41 C43 109.8(5) . . ?
C42 C41 C37 113.9(3) . . ?
C43 C41 C37 111.5(3) . . ?
C42 C41 H41 107.1 . . ?
C43 C41 H41 107.1 . . ?
C37 C41 H41 107.1 . . ?
C41 C42 H42A 109.5 . . ?
C41 C42 H42B 109.5 . . ?
H42A C42 H42B 109.5 . . ?
C41 C42 H42C 109.5 . . ?
H42A C42 H42C 109.5 . . ?
H42B C42 H42C 109.5 . . ?
C41 C43 H43A 109.5 . . ?
C41 C43 H43B 109.5 . . ?
H43A C43 H43B 109.5 . . ?
C41 C43 H43C 109.5 . . ?
H43A C43 H43C 109.5 . . ?
H43B C43 H43C 109.5 . . ?
C45 C44 C49 120.7(2) . . ?
C45 C44 N4 119.1(2) . . ?
C49 C44 N4 120.1(2) . . ?
C46 C45 C44 118.9(3) . . ?
C46 C45 C50 118.7(3) . . ?
C44 C45 C50 122.4(2) . . ?
C47 C46 C45 121.2(3) . . ?
C47 C46 H46 119.4 . . ?
C45 C46 H46 119.4 . . ?
C48 C47 C46 119.8(3) . . ?
C48 C47 H47 120.1 . . ?
C46 C47 H47 120.1 . . ?
C47 C48 C49 121.4(3) . . ?
C47 C48 H48 119.3 . . ?
C49 C48 H48 119.3 . . ?
C48 C49 C44 117.9(3) . . ?
C48 C49 C53 119.0(3) . . ?
C44 C49 C53 123.1(2) . . ?
C45 C50 C51 112.2(2) . . ?
C45 C50 C52 111.6(3) . . ?
C51 C50 C52 110.3(3) . . ?
C45 C50 H50 107.5 . . ?
C51 C50 H50 107.5 . . ?
C52 C50 H50 107.5 . . ?
C50 C51 H51A 109.5 . . ?
C50 C51 H51B 109.5 . . ?
H51A C51 H51B 109.5 . . ?
C50 C51 H51C 109.5 . . ?
H51A C51 H51C 109.5 . . ?
H51B C51 H51C 109.5 . . ?
C50 C52 H52A 109.5 . . ?
C50 C52 H52B 109.5 . . ?
H52A C52 H52B 109.5 . . ?
C50 C52 H52C 109.5 . . ?
H52A C52 H52C 109.5 . . ?
H52B C52 H52C 109.5 . . ?
C49 C53 C54 111.4(3) . . ?
C49 C53 C55 111.5(3) . . ?
C54 C53 C55 111.2(3) . . ?
C49 C53 H53 107.5 . . ?
C54 C53 H53 107.5 . . ?
C55 C53 H53 107.5 . . ?
C53 C54 H54A 109.5 . . ?
C53 C54 H54B 109.5 . . ?
H54A C54 H54B 109.5 . . ?
C53 C54 H54C 109.5 . . ?
H54A C54 H54C 109.5 . . ?
H54B C54 H54C 109.5 . . ?
C53 C55 H55A 109.5 . . ?
C53 C55 H55B 109.5 . . ?
H55A C55 H55B 109.5 . . ?
C53 C55 H55C 109.5 . . ?
H55A C55 H55C 109.5 . . ?
H55B C55 H55C 109.5 . . ?
N5 C56 C57 107.4(2) . . ?
N5 C56 H56A 110.2 . . ?
C57 C56 H56A 110.2 . . ?
N5 C56 H56B 110.2 . . ?
C57 C56 H56B 110.2 . . ?
H56A C56 H56B 108.5 . . ?
N6 C57 C56 107.6(2) . . ?
N6 C57 H57A 110.2 . . ?
C56 C57 H57A 110.2 . . ?
N6 C57 H57B 110.2 . . ?
C56 C57 H57B 110.2 . . ?
H57A C57 H57B 108.5 . . ?
C63 C58 C59 120.5(3) . . ?
C63 C58 N5 118.6(3) . . ?
C59 C58 N5 120.8(2) . . ?
C60 C59 C58 117.8(3) . . ?
C60 C59 C64 118.7(3) . . ?
C58 C59 C64 123.5(3) . . ?
C61 C60 C59 121.6(3) . . ?
C61 C60 H60 119.2 . . ?
C59 C60 H60 119.2 . . ?
C62 C61 C60 120.4(3) . . ?
C62 C61 H61 119.8 . . ?
C60 C61 H61 119.8 . . ?
C61 C62 C63 120.8(3) . . ?
C61 C62 H62 119.6 . . ?
C63 C62 H62 119.6 . . ?
C62 C63 C58 118.8(3) . . ?
C62 C63 C67 118.3(3) . . ?
C58 C63 C67 122.9(3) . . ?
C59 C64 C65 111.3(3) . . ?
C59 C64 C66 112.1(3) . . ?
C65 C64 C66 111.2(3) . . ?
C59 C64 H64 107.3 . . ?
C65 C64 H64 107.3 . . ?
C66 C64 H64 107.3 . . ?
C64 C65 H65A 109.5 . . ?
C64 C65 H65B 109.5 . . ?
H65A C65 H65B 109.5 . . ?
C64 C65 H65C 109.5 . . ?
H65A C65 H65C 109.5 . . ?
H65B C65 H65C 109.5 . . ?
C64 C66 H66A 109.5 . . ?
C64 C66 H66B 109.5 . . ?
H66A C66 H66B 109.5 . . ?
C64 C66 H66C 109.5 . . ?
H66A C66 H66C 109.5 . . ?
H66B C66 H66C 109.5 . . ?
C68 C67 C63 111.8(3) . . ?
C68 C67 C69 110.2(3) . . ?
C63 C67 C69 111.8(3) . . ?
C68 C67 H67 107.6 . . ?
C63 C67 H67 107.6 . . ?
C69 C67 H67 107.6 . . ?
C67 C68 H68A 109.5 . . ?
C67 C68 H68B 109.5 . . ?
H68A C68 H68B 109.5 . . ?
C67 C68 H68C 109.5 . . ?
H68A C68 H68C 109.5 . . ?
H68B C68 H68C 109.5 . . ?
C67 C69 H69A 109.5 . . ?
C67 C69 H69B 109.5 . . ?
H69A C69 H69B 109.5 . . ?
C67 C69 H69C 109.5 . . ?
H69A C69 H69C 109.5 . . ?
H69B C69 H69C 109.5 . . ?
C71 C70 C75 120.6(2) . . ?
C71 C70 N6 120.2(2) . . ?
C75 C70 N6 119.1(2) . . ?
C72 C71 C70 118.6(2) . . ?
C72 C71 C76 118.5(2) . . ?
C70 C71 C76 122.8(2) . . ?
C73 C72 C71 121.2(3) . . ?
C73 C72 H72 119.4 . . ?
C71 C72 H72 119.4 . . ?
C74 C73 C72 120.0(3) . . ?
C74 C73 H73 120.0 . . ?
C72 C73 H73 120.0 . . ?
C73 C74 C75 121.6(3) . . ?
C73 C74 H74 119.2 . . ?
C75 C74 H74 119.2 . . ?
C74 C75 C70 118.0(2) . . ?
C74 C75 C79 119.7(2) . . ?
C70 C75 C79 122.4(2) . . ?
C71 C76 C78 111.8(2) . . ?
C71 C76 C77 111.0(2) . . ?
C78 C76 C77 110.3(2) . . ?
C71 C76 H76 107.8 . . ?
C78 C76 H76 107.8 . . ?
C77 C76 H76 107.8 . . ?
C76 C77 H77A 109.5 . . ?
C76 C77 H77B 109.5 . . ?
H77A C77 H77B 109.5 . . ?
C76 C77 H77C 109.5 . . ?
H77A C77 H77C 109.5 . . ?
H77B C77 H77C 109.5 . . ?
C76 C78 H78A 109.5 . . ?
C76 C78 H78B 109.5 . . ?
H78A C78 H78B 109.5 . . ?
C76 C78 H78C 109.5 . . ?
H78A C78 H78C 109.5 . . ?
H78B C78 H78C 109.5 . . ?
C80 C79 C75 111.4(2) . . ?
C80 C79 C81 110.6(3) . . ?
C75 C79 C81 112.0(2) . . ?
C80 C79 H79 107.5 . . ?
C75 C79 H79 107.5 . . ?
C81 C79 H79 107.5 . . ?
C79 C80 H80A 109.5 . . ?
C79 C80 H80B 109.5 . . ?
H80A C80 H80B 109.5 . . ?
C79 C80 H80C 109.5 . . ?
H80A C80 H80C 109.5 . . ?
H80B C80 H80C 109.5 . . ?
C79 C81 H81A 109.5 . . ?
C79 C81 H81B 109.5 . . ?
H81A C81 H81B 109.5 . . ?
C79 C81 H81C 109.5 . . ?
H81A C81 H81C 109.5 . . ?
H81B C81 H81C 109.5 . . ?
C103 P101 C101 108.57(11) . . ?
C101 P102 C102 108.27(11) . . ?
C102 P103 C103 108.29(11) . . ?
N101 P104 N102 90.18(10) . . ?
N101 P104 C101 106.16(11) . . ?
N102 P104 C101 104.46(10) . . ?
N104 P105 N103 90.18(10) . . ?
N104 P105 C102 106.95(10) . . ?
N103 P105 C102 103.28(10) . . ?
N105 P106 N106 90.17(10) . . ?
N105 P106 C103 107.26(10) . . ?
N106 P106 C103 104.19(10) . . ?
C106 N101 C104 121.4(2) . . ?
C106 N101 P104 123.58(18) . . ?
C104 N101 P104 114.55(17) . . ?
C118 N102 C105 118.17(19) . . ?
C118 N102 P104 124.87(15) . . ?
C105 N102 P104 114.02(17) . . ?
C132 N103 C130 118.5(2) . . ?
C132 N103 P105 123.25(17) . . ?
C130 N103 P105 113.74(18) . . ?
C144 N104 C131 121.9(2) . . ?
C144 N104 P105 123.10(16) . . ?
C131 N104 P105 114.92(17) . . ?
C158 N105 C156 121.6(2) . . ?
C158 N105 P106 123.42(16) . . ?
C156 N105 P106 114.83(17) . . ?
C170 N106 C157 119.6(2) . . ?
C170 N106 P106 123.43(16) . . ?
C157 N106 P106 114.46(16) . . ?
P102 C101 P101 131.59(14) . . ?
P102 C101 P104 107.96(12) . . ?
P101 C101 P104 120.30(13) . . ?
P103 C102 P102 131.57(13) . . ?
P103 C102 P105 107.64(12) . . ?
P102 C102 P105 120.75(13) . . ?
P101 C103 P103 131.48(14) . . ?
P101 C103 P106 106.83(12) . . ?
P103 C103 P106 121.65(13) . . ?
C105 C104 N101 104.8(2) . . ?
C105 C104 H10A 110.8 . . ?
N101 C104 H10A 110.8 . . ?
C105 C104 H10B 110.8 . . ?
N101 C104 H10B 110.8 . . ?
H10A C104 H10B 108.9 . . ?
N102 C105 C104 106.5(2) . . ?
N102 C105 H10C 110.4 . . ?
C104 C105 H10C 110.4 . . ?
N102 C105 H10D 110.4 . . ?
C104 C105 H10D 110.4 . . ?
H10C C105 H10D 108.6 . . ?
C107 C106 C111 120.6(3) . . ?
C107 C106 N101 120.4(3) . . ?
C111 C106 N101 119.0(3) . . ?
C108 C107 C106 118.7(3) . . ?
C108 C107 C112 119.0(3) . . ?
C106 C107 C112 122.3(3) . . ?
C109 C108 C107 121.4(4) . . ?
C109 C108 H108 119.3 . . ?
C107 C108 H108 119.3 . . ?
C108 C109 C110 119.7(4) . . ?
C108 C109 H109 120.2 . . ?
C110 C109 H109 120.2 . . ?
C109 C110 C111 122.0(4) . . ?
C109 C110 H110 119.0 . . ?
C111 C110 H110 119.0 . . ?
C110 C111 C106 117.5(3) . . ?
C110 C111 C115 120.5(3) . . ?
C106 C111 C115 121.8(3) . . ?
C107 C112 C113 112.5(3) . . ?
C107 C112 C114 111.5(3) . . ?
C113 C112 C114 110.8(3) . . ?
C107 C112 H112 107.2 . . ?
C113 C112 H112 107.2 . . ?
C114 C112 H112 107.2 . . ?
C112 C113 H11A 109.5 . . ?
C112 C113 H11B 109.5 . . ?
H11A C113 H11B 109.5 . . ?
C112 C113 H11C 109.5 . . ?
H11A C113 H11C 109.5 . . ?
H11B C113 H11C 109.5 . . ?
C112 C114 H11D 109.5 . . ?
C112 C114 H11E 109.5 . . ?
H11D C114 H11E 109.5 . . ?
C112 C114 H11F 109.5 . . ?
H11D C114 H11F 109.5 . . ?
H11E C114 H11F 109.5 . . ?
C116 C115 C111 114.4(4) . . ?
C116 C115 C117 109.9(4) . . ?
C111 C115 C117 109.2(4) . . ?
C116 C115 H115 107.7 . . ?
C111 C115 H115 107.7 . . ?
C117 C115 H115 107.7 . . ?
C115 C116 H11G 109.5 . . ?
C115 C116 H11H 109.5 . . ?
H11G C116 H11H 109.5 . . ?
C115 C116 H11I 109.5 . . ?
H11G C116 H11I 109.5 . . ?
H11H C116 H11I 109.5 . . ?
C115 C117 H11J 109.5 . . ?
C115 C117 H11K 109.5 . . ?
H11J C117 H11K 109.5 . . ?
C115 C117 H11L 109.5 . . ?
H11J C117 H11L 109.5 . . ?
H11K C117 H11L 109.5 . . ?
C119 C118 C123 120.3(2) . . ?
C119 C118 N102 118.4(2) . . ?
C123 C118 N102 121.3(2) . . ?
C120 C119 C118 118.9(2) . . ?
C120 C119 C124 119.1(2) . . ?
C118 C119 C124 122.0(2) . . ?
C121 C120 C119 121.3(3) . . ?
C121 C120 H120 119.3 . . ?
C119 C120 H120 119.3 . . ?
C120 C121 C122 119.5(3) . . ?
C120 C121 H121 120.2 . . ?
C122 C121 H121 120.2 . . ?
C121 C122 C123 122.0(3) . . ?
C121 C122 H122 119.0 . . ?
C123 C122 H122 119.0 . . ?
C122 C123 C118 117.9(2) . . ?
C122 C123 C127 119.4(2) . . ?
C118 C123 C127 122.7(2) . . ?
C119 C124 C125 111.7(2) . . ?
C119 C124 C126 111.5(2) . . ?
C125 C124 C126 110.2(2) . . ?
C119 C124 H124 107.7 . . ?
C125 C124 H124 107.7 . . ?
C126 C124 H124 107.7 . . ?
C124 C125 H12A 109.5 . . ?
C124 C125 H12B 109.5 . . ?
H12A C125 H12B 109.5 . . ?
C124 C125 H12C 109.5 . . ?
H12A C125 H12C 109.5 . . ?
H12B C125 H12C 109.5 . . ?
C124 C126 H12D 109.5 . . ?
C124 C126 H12E 109.5 . . ?
H12D C126 H12E 109.5 . . ?
C124 C126 H12F 109.5 . . ?
H12D C126 H12F 109.5 . . ?
H12E C126 H12F 109.5 . . ?
C123 C127 C129 112.3(3) . . ?
C123 C127 C128 111.7(3) . . ?
C129 C127 C128 110.3(3) . . ?
C123 C127 H127 107.4 . . ?
C129 C127 H127 107.4 . . ?
C128 C127 H127 107.4 . . ?
C127 C128 H12G 109.5 . . ?
C127 C128 H12H 109.5 . . ?
H12G C128 H12H 109.5 . . ?
C127 C128 H12I 109.5 . . ?
H12G C128 H12I 109.5 . . ?
H12H C128 H12I 109.5 . . ?
C127 C129 H12J 109.5 . . ?
C127 C129 H12K 109.5 . . ?
H12J C129 H12K 109.5 . . ?
C127 C129 H12L 109.5 . . ?
H12J C129 H12L 109.5 . . ?
H12K C129 H12L 109.5 . . ?
N103 C130 C131 108.9(2) . . ?
N103 C130 H13D 109.9 . . ?
C131 C130 H13D 109.9 . . ?
N103 C130 H13E 109.9 . . ?
C131 C130 H13E 109.9 . . ?
H13D C130 H13E 108.3 . . ?
N104 C131 C130 107.6(2) . . ?
N104 C131 H13F 110.2 . . ?
C130 C131 H13F 110.2 . . ?
N104 C131 H13G 110.2 . . ?
C130 C131 H13G 110.2 . . ?
H13F C131 H13G 108.5 . . ?
C137 C132 C133 120.7(3) . . ?
C137 C132 N103 121.2(2) . . ?
C133 C132 N103 118.1(2) . . ?
C134 C133 C132 118.3(3) . . ?
C134 C133 C138 118.9(3) . . ?
C132 C133 C138 122.8(3) . . ?
C135 C134 C133 121.0(3) . . ?
C135 C134 H134 119.5 . . ?
C133 C134 H134 119.5 . . ?
C136 C135 C134 120.2(3) . . ?
C136 C135 H135 119.9 . . ?
C134 C135 H135 119.9 . . ?
C135 C136 C137 121.6(3) . . ?
C135 C136 H136 119.2 . . ?
C137 C136 H136 119.2 . . ?
C136 C137 C132 118.2(3) . . ?
C136 C137 C141 118.6(3) . . ?
C132 C137 C141 123.2(3) . . ?
C133 C138 C139 112.1(3) . . ?
C133 C138 C140 112.3(3) . . ?
C139 C138 C140 109.8(3) . . ?
C133 C138 H138 107.5 . . ?
C139 C138 H138 107.5 . . ?
C140 C138 H138 107.5 . . ?
C138 C139 H13H 109.5 . . ?
C138 C139 H13I 109.5 . . ?
H13H C139 H13I 109.5 . . ?
C138 C139 H13J 109.5 . . ?
H13H C139 H13J 109.5 . . ?
H13I C139 H13J 109.5 . . ?
C138 C140 H14D 109.5 . . ?
C138 C140 H14E 109.5 . . ?
H14D C140 H14E 109.5 . . ?
C138 C140 H14F 109.5 . . ?
H14D C140 H14F 109.5 . . ?
H14E C140 H14F 109.5 . . ?
C142 C141 C137 110.7(3) . . ?
C142 C141 C143 110.9(3) . . ?
C137 C141 C143 111.8(3) . . ?
C142 C141 H141 107.7 . . ?
C137 C141 H141 107.7 . . ?
C143 C141 H141 107.7 . . ?
C141 C142 H14G 109.5 . . ?
C141 C142 H14H 109.5 . . ?
H14G C142 H14H 109.5 . . ?
C141 C142 H14I 109.5 . . ?
H14G C142 H14I 109.5 . . ?
H14H C142 H14I 109.5 . . ?
C141 C143 H14J 109.5 . . ?
C141 C143 H14K 109.5 . . ?
H14J C143 H14K 109.5 . . ?
C141 C143 H14L 109.5 . . ?
H14J C143 H14L 109.5 . . ?
H14K C143 H14L 109.5 . . ?
C149 C144 C145 120.3(2) . . ?
C149 C144 N104 120.2(2) . . ?
C145 C144 N104 119.5(2) . . ?
C146 C145 C144 118.3(2) . . ?
C146 C145 C150 120.0(2) . . ?
C144 C145 C150 121.7(2) . . ?
C147 C146 C145 121.9(3) . . ?
C147 C146 H146 119.0 . . ?
C145 C146 H146 119.0 . . ?
C146 C147 C148 119.2(3) . . ?
C146 C147 H147 120.4 . . ?
C148 C147 H147 120.4 . . ?
C147 C148 C149 121.9(3) . . ?
C147 C148 H148 119.1 . . ?
C149 C148 H148 119.1 . . ?
C148 C149 C144 118.3(3) . . ?
C148 C149 C153 118.7(3) . . ?
C144 C149 C153 123.0(2) . . ?
C145 C150 C152 111.0(2) . . ?
C145 C150 C151 111.5(2) . . ?
C152 C150 C151 110.5(2) . . ?
C145 C150 H150 107.9 . . ?
C152 C150 H150 107.9 . . ?
C151 C150 H150 107.9 . . ?
C150 C151 H15A 109.5 . . ?
C150 C151 H15B 109.5 . . ?
H15A C151 H15B 109.5 . . ?
C150 C151 H15C 109.5 . . ?
H15A C151 H15C 109.5 . . ?
H15B C151 H15C 109.5 . . ?
C150 C152 H15D 109.5 . . ?
C150 C152 H15E 109.5 . . ?
H15D C152 H15E 109.5 . . ?
C150 C152 H15F 109.5 . . ?
H15D C152 H15F 109.5 . . ?
H15E C152 H15F 109.5 . . ?
C149 C153 C154 111.3(3) . . ?
C149 C153 C155 110.7(3) . . ?
C154 C153 C155 111.3(3) . . ?
C149 C153 H153 107.8 . . ?
C154 C153 H153 107.8 . . ?
C155 C153 H153 107.8 . . ?
C153 C154 H15G 109.5 . . ?
C153 C154 H15H 109.5 . . ?
H15G C154 H15H 109.5 . . ?
C153 C154 H15I 109.5 . . ?
H15G C154 H15I 109.5 . . ?
H15H C154 H15I 109.5 . . ?
C153 C155 H15J 109.5 . . ?
C153 C155 H15K 109.5 . . ?
H15J C155 H15K 109.5 . . ?
C153 C155 H15L 109.5 . . ?
H15J C155 H15L 109.5 . . ?
H15K C155 H15L 109.5 . . ?
N105 C156 C157 107.4(2) . . ?
N105 C156 H15M 110.2 . . ?
C157 C156 H15M 110.2 . . ?
N105 C156 H15N 110.2 . . ?
C157 C156 H15N 110.2 . . ?
H15M C156 H15N 108.5 . . ?
N106 C157 C156 108.0(2) . . ?
N106 C157 H15O 110.1 . . ?
C156 C157 H15O 110.1 . . ?
N106 C157 H15P 110.1 . . ?
C156 C157 H15P 110.1 . . ?
H15O C157 H15P 108.4 . . ?
C159 C158 C163 120.5(2) . . ?
C159 C158 N105 120.4(2) . . ?
C163 C158 N105 119.1(2) . . ?
C160 C159 C158 118.7(3) . . ?
C160 C159 C164 118.2(2) . . ?
C158 C159 C164 123.1(2) . . ?
C161 C160 C159 121.1(3) . . ?
C161 C160 H160 119.5 . . ?
C159 C160 H160 119.5 . . ?
C162 C161 C160 119.8(3) . . ?
C162 C161 H161 120.1 . . ?
C160 C161 H161 120.1 . . ?
C161 C162 C163 121.5(3) . . ?
C161 C162 H162 119.3 . . ?
C163 C162 H162 119.3 . . ?
C162 C163 C158 118.4(3) . . ?
C162 C163 C167 118.9(2) . . ?
C158 C163 C167 122.7(2) . . ?
C159 C164 C165 110.7(3) . . ?
C159 C164 C166 112.6(3) . . ?
C165 C164 C166 110.5(3) . . ?
C159 C164 H164 107.6 . . ?
C165 C164 H164 107.6 . . ?
C166 C164 H164 107.6 . . ?
C164 C165 H16D 109.5 . . ?
C164 C165 H16E 109.5 . . ?
H16D C165 H16E 109.5 . . ?
C164 C165 H16F 109.5 . . ?
H16D C165 H16F 109.5 . . ?
H16E C165 H16F 109.5 . . ?
C164 C166 H16G 109.5 . . ?
C164 C166 H16H 109.5 . . ?
H16G C166 H16H 109.5 . . ?
C164 C166 H16I 109.5 . . ?
H16G C166 H16I 109.5 . . ?
H16H C166 H16I 109.5 . . ?
C168 C167 C163 111.7(3) . . ?
C168 C167 C169 111.0(3) . . ?
C163 C167 C169 112.0(2) . . ?
C168 C167 H167 107.3 . . ?
C163 C167 H167 107.3 . . ?
C169 C167 H167 107.3 . . ?
C167 C168 H16J 109.5 . . ?
C167 C168 H16K 109.5 . . ?
H16J C168 H16K 109.5 . . ?
C167 C168 H16L 109.5 . . ?
H16J C168 H16L 109.5 . . ?
H16K C168 H16L 109.5 . . ?
C167 C169 H16M 109.5 . . ?
C167 C169 H16N 109.5 . . ?
H16M C169 H16N 109.5 . . ?
C167 C169 H16O 109.5 . . ?
H16M C169 H16O 109.5 . . ?
H16N C169 H16O 109.5 . . ?
C175 C170 C171 120.2(2) . . ?
C175 C170 N106 118.8(2) . . ?
C171 C170 N106 121.0(2) . . ?
C172 C171 C170 118.2(2) . . ?
C172 C171 C176 118.1(2) . . ?
C170 C171 C176 123.7(2) . . ?
C173 C172 C171 121.8(2) . . ?
C173 C172 H172 119.1 . . ?
C171 C172 H172 119.1 . . ?
C172 C173 C174 119.3(2) . . ?
C172 C173 H173 120.3 . . ?
C174 C173 H173 120.3 . . ?
C173 C174 C175 121.5(3) . . ?
C173 C174 H174 119.2 . . ?
C175 C174 H174 119.2 . . ?
C174 C175 C170 118.9(2) . . ?
C174 C175 C179 118.3(2) . . ?
C170 C175 C179 122.8(2) . . ?
C171 C176 C178 111.5(2) . . ?
C171 C176 C177 111.8(2) . . ?
C178 C176 C177 110.6(2) . . ?
C171 C176 H176 107.6 . . ?
C178 C176 H176 107.6 . . ?
C177 C176 H176 107.6 . . ?
C176 C177 H17D 109.5 . . ?
C176 C177 H17E 109.5 . . ?
H17D C177 H17E 109.5 . . ?
C176 C177 H17F 109.5 . . ?
H17D C177 H17F 109.5 . . ?
H17E C177 H17F 109.5 . . ?
C176 C178 H17G 109.5 . . ?
C176 C178 H17H 109.5 . . ?
H17G C178 H17H 109.5 . . ?
C176 C178 H17I 109.5 . . ?
H17G C178 H17I 109.5 . . ?
H17H C178 H17I 109.5 . . ?
C175 C179 C180 112.0(2) . . ?
C175 C179 C181 111.1(2) . . ?
C180 C179 C181 110.2(2) . . ?
C175 C179 H179 107.8 . . ?
C180 C179 H179 107.8 . . ?
C181 C179 H179 107.8 . . ?
C179 C180 H18A 109.5 . . ?
C179 C180 H18B 109.5 . . ?
H18A C180 H18B 109.5 . . ?
C179 C180 H18C 109.5 . . ?
H18A C180 H18C 109.5 . . ?
H18B C180 H18C 109.5 . . ?
C179 C181 H18D 109.5 . . ?
C179 C181 H18E 109.5 . . ?
H18D C181 H18E 109.5 . . ?
C179 C181 H18F 109.5 . . ?
H18D C181 H18F 109.5 . . ?
H18E C181 H18F 109.5 . . ?

loop_
_geom_torsion_atom_site_label_1
_geom_torsion_atom_site_label_2
_geom_torsion_atom_site_label_3
_geom_torsion_atom_site_label_4
_geom_torsion
_geom_torsion_site_symmetry_1
_geom_torsion_site_symmetry_2
_geom_torsion_site_symmetry_3
_geom_torsion_site_symmetry_4
_geom_torsion_publ_flag
N2 P4 N1 C6 -166.1(2) . . . . ?
C1 P4 N1 C6 86.3(2) . . . . ?
N2 P4 N1 C4 -9.45(19) . . . . ?
C1 P4 N1 C4 -117.01(19) . . . . ?
N1 P4 N2 C18 163.9(2) . . . . ?
C1 P4 N2 C18 -92.3(2) . . . . ?
N1 P4 N2 C5 -11.50(19) . . . . ?
C1 P4 N2 C5 92.25(19) . . . . ?
N4 P5 N3 C32 -170.7(2) . . . . ?
C2 P5 N3 C32 84.2(2) . . . . ?
N4 P5 N3 C30 7.7(2) . . . . ?
C2 P5 N3 C30 -97.5(2) . . . . ?
N3 P5 N4 C44 160.7(2) . . . . ?
C2 P5 N4 C44 -91.7(2) . . . . ?
N3 P5 N4 C31 4.4(2) . . . . ?
C2 P5 N4 C31 112.0(2) . . . . ?
N6 P6 N5 C58 -170.7(2) . . . . ?
C3 P6 N5 C58 81.5(2) . . . . ?
N6 P6 N5 C56 -10.0(2) . . . . ?
C3 P6 N5 C56 -117.8(2) . . . . ?
N5 P6 N6 C70 162.4(2) . . . . ?
C3 P6 N6 C70 -93.1(2) . . . . ?
N5 P6 N6 C57 -6.7(2) . . . . ?
C3 P6 N6 C57 97.8(2) . . . . ?
C2 P2 C1 P1 -1.5(2) . . . . ?
C2 P2 C1 P4 -177.14(11) . . . . ?
C3 P1 C1 P2 -1.1(2) . . . . ?
C3 P1 C1 P4 174.10(13) . . . . ?
N2 P4 C1 P2 136.85(12) . . . . ?
N1 P4 C1 P2 -128.94(12) . . . . ?
N2 P4 C1 P1 -39.37(16) . . . . ?
N1 P4 C1 P1 54.84(15) . . . . ?
C3 P3 C2 P2 -1.7(2) . . . . ?
C3 P3 C2 P5 -177.44(11) . . . . ?
C1 P2 C2 P3 3.2(2) . . . . ?
C1 P2 C2 P5 178.42(13) . . . . ?
N3 P5 C2 P3 -132.60(12) . . . . ?
N4 P5 C2 P3 133.07(12) . . . . ?
N3 P5 C2 P2 51.18(17) . . . . ?
N4 P5 C2 P2 -43.14(17) . . . . ?
C1 P1 C3 P3 3.2(2) . . . . ?
C1 P1 C3 P6 -175.62(11) . . . . ?
C2 P3 C3 P1 -2.0(2) . . . . ?
C2 P3 C3 P6 176.66(14) . . . . ?
N6 P6 C3 P1 137.19(12) . . . . ?
N5 P6 C3 P1 -128.17(12) . . . . ?
N6 P6 C3 P3 -41.77(17) . . . . ?
N5 P6 C3 P3 52.87(17) . . . . ?
C6 N1 C4 C5 -175.2(2) . . . . ?
P4 N1 C4 C5 26.7(3) . . . . ?
C18 N2 C5 C4 -147.9(2) . . . . ?
P4 N2 C5 C4 27.9(3) . . . . ?
N1 C4 C5 N2 -32.5(3) . . . . ?
C4 N1 C6 C7 -93.1(3) . . . . ?
P4 N1 C6 C7 62.5(3) . . . . ?
C4 N1 C6 C11 85.1(3) . . . . ?
P4 N1 C6 C11 -119.3(2) . . . . ?
C11 C6 C7 C8 3.5(4) . . . . ?
N1 C6 C7 C8 -178.3(3) . . . . ?
C11 C6 C7 C12 -176.1(3) . . . . ?
N1 C6 C7 C12 2.0(4) . . . . ?
C6 C7 C8 C9 -2.1(5) . . . . ?
C12 C7 C8 C9 177.6(3) . . . . ?
C7 C8 C9 C10 -0.6(5) . . . . ?
C8 C9 C10 C11 1.8(5) . . . . ?
C9 C10 C11 C6 -0.3(4) . . . . ?
C9 C10 C11 C15 178.9(3) . . . . ?
C7 C6 C11 C10 -2.4(4) . . . . ?
N1 C6 C11 C10 179.4(2) . . . . ?
C7 C6 C11 C15 178.4(3) . . . . ?
N1 C6 C11 C15 0.2(4) . . . . ?
C8 C7 C12 C14 74.1(4) . . . . ?
C6 C7 C12 C14 -106.3(3) . . . . ?
C8 C7 C12 C13 -51.0(4) . . . . ?
C6 C7 C12 C13 128.6(3) . . . . ?
C10 C11 C15 C17 -66.2(3) . . . . ?
C6 C11 C15 C17 113.0(3) . . . . ?
C10 C11 C15 C16 57.1(4) . . . . ?
C6 C11 C15 C16 -123.7(3) . . . . ?
C5 N2 C18 C19 113.6(3) . . . . ?
P4 N2 C18 C19 -61.6(3) . . . . ?
C5 N2 C18 C23 -62.4(3) . . . . ?
P4 N2 C18 C23 122.4(2) . . . . ?
C23 C18 C19 C20 1.3(4) . . . . ?
N2 C18 C19 C20 -174.7(2) . . . . ?
C23 C18 C19 C24 -179.5(2) . . . . ?
N2 C18 C19 C24 4.5(4) . . . . ?
C18 C19 C20 C21 2.1(4) . . . . ?
C24 C19 C20 C21 -177.3(3) . . . . ?
C19 C20 C21 C22 -2.7(5) . . . . ?
C20 C21 C22 C23 0.0(5) . . . . ?
C21 C22 C23 C18 3.2(4) . . . . ?
C21 C22 C23 C27 -176.0(3) . . . . ?
C19 C18 C23 C22 -3.8(4) . . . . ?
N2 C18 C23 C22 172.2(2) . . . . ?
C19 C18 C23 C27 175.4(2) . . . . ?
N2 C18 C23 C27 -8.6(3) . . . . ?
C18 C19 C24 C26 112.6(3) . . . . ?
C20 C19 C24 C26 -68.1(4) . . . . ?
C18 C19 C24 C25 -123.0(3) . . . . ?
C20 C19 C24 C25 56.3(4) . . . . ?
C22 C23 C27 C28 -69.5(3) . . . . ?
C18 C23 C27 C28 111.3(3) . . . . ?
C22 C23 C27 C29 55.1(3) . . . . ?
C18 C23 C27 C29 -124.1(3) . . . . ?
C32 N3 C30 C31 161.1(3) . . . . ?
P5 N3 C30 C31 -17.3(4) . . . . ?
N3 C30 C31 N4 19.3(4) . . . . ?
C44 N4 C31 C30 -172.3(3) . . . . ?
P5 N4 C31 C30 -14.8(4) . . . . ?
C30 N3 C32 C37 -111.7(3) . . . . ?
P5 N3 C32 C37 66.5(3) . . . . ?
C30 N3 C32 C33 66.9(4) . . . . ?
P5 N3 C32 C33 -114.8(2) . . . . ?
C37 C32 C33 C34 -0.4(4) . . . . ?
N3 C32 C33 C34 -179.0(3) . . . . ?
C37 C32 C33 C38 179.6(3) . . . . ?
N3 C32 C33 C38 0.9(4) . . . . ?
C32 C33 C34 C35 -0.3(5) . . . . ?
C38 C33 C34 C35 179.8(3) . . . . ?
C33 C34 C35 C36 0.6(6) . . . . ?
C34 C35 C36 C37 -0.3(6) . . . . ?
C35 C36 C37 C32 -0.4(5) . . . . ?
C35 C36 C37 C41 177.2(3) . . . . ?
C33 C32 C37 C36 0.7(4) . . . . ?
N3 C32 C37 C36 179.4(3) . . . . ?
C33 C32 C37 C41 -176.8(3) . . . . ?
N3 C32 C37 C41 1.9(4) . . . . ?
C34 C33 C38 C40 75.6(4) . . . . ?
C32 C33 C38 C40 -104.3(3) . . . . ?
C34 C33 C38 C39 -48.3(4) . . . . ?
C32 C33 C38 C39 131.8(3) . . . . ?
C36 C37 C41 C42 45.6(5) . . . . ?
C32 C37 C41 C42 -136.9(4) . . . . ?
C36 C37 C41 C43 -79.3(5) . . . . ?
C32 C37 C41 C43 98.2(5) . . . . ?
C31 N4 C44 C45 -85.8(3) . . . . ?
P5 N4 C44 C45 118.7(2) . . . . ?
C31 N4 C44 C49 92.4(3) . . . . ?
P5 N4 C44 C49 -63.1(3) . . . . ?
C49 C44 C45 C46 1.5(4) . . . . ?
N4 C44 C45 C46 179.7(2) . . . . ?
C49 C44 C45 C50 -176.5(2) . . . . ?
N4 C44 C45 C50 1.6(4) . . . . ?
C44 C45 C46 C47 0.3(4) . . . . ?
C50 C45 C46 C47 178.5(3) . . . . ?
C45 C46 C47 C48 -1.2(5) . . . . ?
C46 C47 C48 C49 0.3(5) . . . . ?
C47 C48 C49 C44 1.5(4) . . . . ?
C47 C48 C49 C53 -176.3(3) . . . . ?
C45 C44 C49 C48 -2.4(4) . . . . ?
N4 C44 C49 C48 179.4(2) . . . . ?
C45 C44 C49 C53 175.3(2) . . . . ?
N4 C44 C49 C53 -2.9(4) . . . . ?
C46 C45 C50 C51 62.3(3) . . . . ?
C44 C45 C50 C51 -119.7(3) . . . . ?
C46 C45 C50 C52 -62.1(4) . . . . ?
C44 C45 C50 C52 115.9(3) . . . . ?
C48 C49 C53 C54 -68.0(3) . . . . ?
C44 C49 C53 C54 114.3(3) . . . . ?
C48 C49 C53 C55 56.9(4) . . . . ?
C44 C49 C53 C55 -120.8(3) . . . . ?
C58 N5 C56 C57 -175.2(3) . . . . ?
P6 N5 C56 C57 23.2(4) . . . . ?
C70 N6 C57 C56 -148.5(3) . . . . ?
P6 N6 C57 C56 20.8(3) . . . . ?
N5 C56 C57 N6 -26.5(4) . . . . ?
C56 N5 C58 C63 79.1(3) . . . . ?
P6 N5 C58 C63 -121.2(2) . . . . ?
C56 N5 C58 C59 -99.5(3) . . . . ?
P6 N5 C58 C59 60.1(3) . . . . ?
C63 C58 C59 C60 1.6(4) . . . . ?
N5 C58 C59 C60 -179.7(3) . . . . ?
C63 C58 C59 C64 -179.6(3) . . . . ?
N5 C58 C59 C64 -0.9(4) . . . . ?
C58 C59 C60 C61 -2.2(5) . . . . ?
C64 C59 C60 C61 179.0(3) . . . . ?
C59 C60 C61 C62 1.0(6) . . . . ?
C60 C61 C62 C63 0.8(6) . . . . ?
C61 C62 C63 C58 -1.3(5) . . . . ?
C61 C62 C63 C67 177.8(3) . . . . ?
C59 C58 C63 C62 0.1(4) . . . . ?
N5 C58 C63 C62 -178.6(3) . . . . ?
C59 C58 C63 C67 -179.0(3) . . . . ?
N5 C58 C63 C67 2.3(4) . . . . ?
C60 C59 C64 C65 66.0(4) . . . . ?
C58 C59 C64 C65 -112.8(3) . . . . ?
C60 C59 C64 C66 -59.3(4) . . . . ?
C58 C59 C64 C66 121.9(3) . . . . ?
C62 C63 C67 C68 -54.9(4) . . . . ?
C58 C63 C67 C68 124.2(3) . . . . ?
C62 C63 C67 C69 69.2(4) . . . . ?
C58 C63 C67 C69 -111.7(3) . . . . ?
C57 N6 C70 C71 102.7(3) . . . . ?
P6 N6 C70 C71 -65.6(3) . . . . ?
C57 N6 C70 C75 -76.5(3) . . . . ?
P6 N6 C70 C75 115.2(2) . . . . ?
C75 C70 C71 C72 -2.6(4) . . . . ?
N6 C70 C71 C72 178.2(2) . . . . ?
C75 C70 C71 C76 176.2(2) . . . . ?
N6 C70 C71 C76 -3.0(4) . . . . ?
C70 C71 C72 C73 2.0(4) . . . . ?
C76 C71 C72 C73 -176.8(3) . . . . ?
C71 C72 C73 C74 0.1(4) . . . . ?
C72 C73 C74 C75 -1.8(4) . . . . ?
C73 C74 C75 C70 1.2(4) . . . . ?
C73 C74 C75 C79 -178.5(3) . . . . ?
C71 C70 C75 C74 1.1(4) . . . . ?
N6 C70 C75 C74 -179.8(2) . . . . ?
C71 C70 C75 C79 -179.3(2) . . . . ?
N6 C70 C75 C79 -0.1(4) . . . . ?
C72 C71 C76 C78 55.8(3) . . . . ?
C70 C71 C76 C78 -123.0(3) . . . . ?
C72 C71 C76 C77 -67.9(3) . . . . ?
C70 C71 C76 C77 113.3(3) . . . . ?
C74 C75 C79 C80 65.4(3) . . . . ?
C70 C75 C79 C80 -114.3(3) . . . . ?
C74 C75 C79 C81 -59.2(4) . . . . ?
C70 C75 C79 C81 121.2(3) . . . . ?
N102 P104 N101 C106 -161.6(2) . . . . ?
C101 P104 N101 C106 93.2(2) . . . . ?
N102 P104 N101 C104 10.5(2) . . . . ?
C101 P104 N101 C104 -94.7(2) . . . . ?
N101 P104 N102 C118 170.4(2) . . . . ?
C101 P104 N102 C118 -82.8(2) . . . . ?
N101 P104 N102 C105 10.27(19) . . . . ?
C101 P104 N102 C105 117.02(19) . . . . ?
N104 P105 N103 C132 -163.0(2) . . . . ?
C102 P105 N103 C132 89.5(2) . . . . ?
N104 P105 N103 C130 -7.1(2) . . . . ?
C102 P105 N103 C130 -114.6(2) . . . . ?
N103 P105 N104 C144 169.7(2) . . . . ?
C102 P105 N104 C144 -86.4(2) . . . . ?
N103 P105 N104 C131 -6.9(2) . . . . ?
C102 P105 N104 C131 97.1(2) . . . . ?
N106 P106 N105 C158 -168.51(19) . . . . ?
C103 P106 N105 C158 86.6(2) . . . . ?
N106 P106 N105 C156 7.1(2) . . . . ?
C103 P106 N105 C156 -97.9(2) . . . . ?
N105 P106 N106 C170 169.48(18) . . . . ?
C103 P106 N106 C170 -82.66(19) . . . . ?
N105 P106 N106 C157 7.8(2) . . . . ?
C103 P106 N106 C157 115.6(2) . . . . ?
C102 P102 C101 P101 3.5(2) . . . . ?
C102 P102 C101 P104 179.03(12) . . . . ?
C103 P101 C101 P102 0.0(2) . . . . ?
C103 P101 C101 P104 -175.10(13) . . . . ?
N101 P104 C101 P102 -135.65(12) . . . . ?
N102 P104 C101 P102 129.87(12) . . . . ?
N101 P104 C101 P101 40.47(17) . . . . ?
N102 P104 C101 P101 -54.01(17) . . . . ?
C103 P103 C102 P102 1.2(2) . . . . ?
C103 P103 C102 P105 178.98(11) . . . . ?
C101 P102 C102 P103 -4.2(2) . . . . ?
C101 P102 C102 P105 178.27(14) . . . . ?
N104 P105 C102 P103 135.21(12) . . . . ?
N103 P105 C102 P103 -130.48(12) . . . . ?
N104 P105 C102 P102 -46.71(17) . . . . ?
N103 P105 C102 P102 47.60(17) . . . . ?
C101 P101 C103 P103 -4.2(2) . . . . ?
C101 P101 C103 P106 177.89(11) . . . . ?
C102 P103 C103 P101 3.8(2) . . . . ?
C102 P103 C103 P106 -178.63(13) . . . . ?
N105 P106 C103 P101 -135.91(12) . . . . ?
N106 P106 C103 P101 129.39(12) . . . . ?
N105 P106 C103 P103 45.96(17) . . . . ?
N106 P106 C103 P103 -48.73(16) . . . . ?
C106 N101 C104 C105 145.2(2) . . . . ?
P104 N101 C104 C105 -27.1(3) . . . . ?
C118 N102 C105 C104 171.1(2) . . . . ?
P104 N102 C105 C104 -27.3(3) . . . . ?
N101 C104 C105 N102 32.1(3) . . . . ?
C104 N101 C106 C107 70.2(4) . . . . ?
P104 N101 C106 C107 -118.2(3) . . . . ?
C104 N101 C106 C111 -108.2(3) . . . . ?
P104 N101 C106 C111 63.4(3) . . . . ?
C111 C106 C107 C108 -1.2(5) . . . . ?
N101 C106 C107 C108 -179.6(3) . . . . ?
C111 C106 C107 C112 176.6(3) . . . . ?
N101 C106 C107 C112 -1.8(4) . . . . ?
C106 C107 C108 C109 -0.1(7) . . . . ?
C112 C107 C108 C109 -178.0(4) . . . . ?
C107 C108 C109 C110 0.1(8) . . . . ?
C108 C109 C110 C111 1.4(9) . . . . ?
C109 C110 C111 C106 -2.7(7) . . . . ?
C109 C110 C111 C115 172.7(5) . . . . ?
C107 C106 C111 C110 2.6(5) . . . . ?
N101 C106 C111 C110 -179.0(4) . . . . ?
C107 C106 C111 C115 -172.7(3) . . . . ?
N101 C106 C111 C115 5.7(5) . . . . ?
C108 C107 C112 C113 -54.8(4) . . . . ?
C106 C107 C112 C113 127.4(3) . . . . ?
C108 C107 C112 C114 70.5(4) . . . . ?
C106 C107 C112 C114 -107.3(4) . . . . ?
C110 C111 C115 C116 43.0(6) . . . . ?
C106 C111 C115 C116 -141.9(4) . . . . ?
C110 C111 C115 C117 -80.6(5) . . . . ?
C106 C111 C115 C117 94.5(4) . . . . ?
C105 N102 C118 C119 -80.6(3) . . . . ?
P104 N102 C118 C119 120.0(2) . . . . ?
C105 N102 C118 C123 97.6(3) . . . . ?
P104 N102 C118 C123 -61.8(3) . . . . ?
C123 C118 C119 C120 -0.4(3) . . . . ?
N102 C118 C119 C120 177.8(2) . . . . ?
C123 C118 C119 C124 179.9(2) . . . . ?
N102 C118 C119 C124 -1.9(3) . . . . ?
C118 C119 C120 C121 1.4(4) . . . . ?
C124 C119 C120 C121 -178.9(2) . . . . ?
C119 C120 C121 C122 -0.6(4) . . . . ?
C120 C121 C122 C123 -1.3(4) . . . . ?
C121 C122 C123 C118 2.3(4) . . . . ?
C121 C122 C123 C127 -176.6(3) . . . . ?
C119 C118 C123 C122 -1.4(4) . . . . ?
N102 C118 C123 C122 -179.5(2) . . . . ?
C119 C118 C123 C127 177.5(2) . . . . ?
N102 C118 C123 C127 -0.6(4) . . . . ?
C120 C119 C124 C125 59.8(3) . . . . ?
C118 C119 C124 C125 -120.5(3) . . . . ?
C120 C119 C124 C126 -64.1(3) . . . . ?
C118 C119 C124 C126 115.7(3) . . . . ?
C122 C123 C127 C129 53.5(4) . . . . ?
C118 C123 C127 C129 -125.4(3) . . . . ?
C122 C123 C127 C128 -71.0(4) . . . . ?
C118 C123 C127 C128 110.1(3) . . . . ?
C132 N103 C130 C131 175.9(3) . . . . ?
P105 N103 C130 C131 18.8(4) . . . . ?
C144 N104 C131 C130 -158.1(3) . . . . ?
P105 N104 C131 C130 18.5(3) . . . . ?
N103 C130 C131 N104 -22.5(4) . . . . ?
C130 N103 C132 C137 -95.1(3) . . . . ?
P105 N103 C132 C137 59.7(3) . . . . ?
C130 N103 C132 C133 83.3(3) . . . . ?
P105 N103 C132 C133 -121.9(2) . . . . ?
C137 C132 C133 C134 -0.5(4) . . . . ?
N103 C132 C133 C134 -178.9(2) . . . . ?
C137 C132 C133 C138 179.5(2) . . . . ?
N103 C132 C133 C138 1.1(4) . . . . ?
C132 C133 C134 C135 -0.7(4) . . . . ?
C138 C133 C134 C135 179.3(3) . . . . ?
C133 C134 C135 C136 0.9(5) . . . . ?
C134 C135 C136 C137 0.1(5) . . . . ?
C135 C136 C137 C132 -1.2(5) . . . . ?
C135 C136 C137 C141 178.1(3) . . . . ?
C133 C132 C137 C136 1.4(4) . . . . ?
N103 C132 C137 C136 179.8(3) . . . . ?
C133 C132 C137 C141 -177.8(3) . . . . ?
N103 C132 C137 C141 0.6(4) . . . . ?
C134 C133 C138 C139 -61.8(4) . . . . ?
C132 C133 C138 C139 118.2(3) . . . . ?
C134 C133 C138 C140 62.3(4) . . . . ?
C132 C133 C138 C140 -117.6(3) . . . . ?
C136 C137 C141 C142 66.0(4) . . . . ?
C132 C137 C141 C142 -114.8(3) . . . . ?
C136 C137 C141 C143 -58.3(4) . . . . ?
C132 C137 C141 C143 120.9(3) . . . . ?
C131 N104 C144 C149 108.9(3) . . . . ?
P105 N104 C144 C149 -67.5(3) . . . . ?
C131 N104 C144 C145 -70.4(3) . . . . ?
P105 N104 C144 C145 113.2(2) . . . . ?
C149 C144 C145 C146 1.8(4) . . . . ?
N104 C144 C145 C146 -178.9(2) . . . . ?
C149 C144 C145 C150 -177.8(2) . . . . ?
N104 C144 C145 C150 1.5(3) . . . . ?
C144 C145 C146 C147 0.8(4) . . . . ?
C150 C145 C146 C147 -179.6(3) . . . . ?
C145 C146 C147 C148 -2.2(5) . . . . ?
C146 C147 C148 C149 1.0(5) . . . . ?
C147 C148 C149 C144 1.5(5) . . . . ?
C147 C148 C149 C153 -177.7(3) . . . . ?
C145 C144 C149 C148 -2.9(4) . . . . ?
N104 C144 C149 C148 177.8(2) . . . . ?
C145 C144 C149 C153 176.3(3) . . . . ?
N104 C144 C149 C153 -3.0(4) . . . . ?
C146 C145 C150 C152 -73.1(3) . . . . ?
C144 C145 C150 C152 106.5(3) . . . . ?
C146 C145 C150 C151 50.7(3) . . . . ?
C144 C145 C150 C151 -129.8(3) . . . . ?
C148 C149 C153 C154 -68.2(4) . . . . ?
C144 C149 C153 C154 112.7(3) . . . . ?
C148 C149 C153 C155 56.2(4) . . . . ?
C144 C149 C153 C155 -123.0(3) . . . . ?
C158 N105 C156 C157 156.4(2) . . . . ?
P106 N105 C156 C157 -19.3(3) . . . . ?
C170 N106 C157 C156 177.6(2) . . . . ?
P106 N106 C157 C156 -19.9(3) . . . . ?
N105 C156 C157 N106 23.4(4) . . . . ?
C156 N105 C158 C159 -110.1(3) . . . . ?
P106 N105 C158 C159 65.1(3) . . . . ?
C156 N105 C158 C163 68.9(3) . . . . ?
P106 N105 C158 C163 -115.8(2) . . . . ?
C163 C158 C159 C160 1.1(4) . . . . ?
N105 C158 C159 C160 -179.8(2) . . . . ?
C163 C158 C159 C164 179.8(2) . . . . ?
N105 C158 C159 C164 -1.1(4) . . . . ?
C158 C159 C160 C161 -1.7(4) . . . . ?
C164 C159 C160 C161 179.5(3) . . . . ?
C159 C160 C161 C162 0.7(4) . . . . ?
C160 C161 C162 C163 0.9(4) . . . . ?
C161 C162 C163 C158 -1.4(4) . . . . ?
C161 C162 C163 C167 178.1(3) . . . . ?
C159 C158 C163 C162 0.4(4) . . . . ?
N105 C158 C163 C162 -178.7(2) . . . . ?
C159 C158 C163 C167 -179.1(2) . . . . ?
N105 C158 C163 C167 1.9(4) . . . . ?
C160 C159 C164 C165 72.9(3) . . . . ?
C158 C159 C164 C165 -105.8(3) . . . . ?
C160 C159 C164 C166 -51.4(4) . . . . ?
C158 C159 C164 C166 129.9(3) . . . . ?
C162 C163 C167 C168 -52.9(4) . . . . ?
C158 C163 C167 C168 126.5(3) . . . . ?
C162 C163 C167 C169 72.2(3) . . . . ?
C158 C163 C167 C169 -108.3(3) . . . . ?
C157 N106 C170 C175 -77.7(3) . . . . ?
P106 N106 C170 C175 121.4(2) . . . . ?
C157 N106 C170 C171 100.5(3) . . . . ?
P106 N106 C170 C171 -60.4(3) . . . . ?
C175 C170 C171 C172 -2.1(3) . . . . ?
N106 C170 C171 C172 179.7(2) . . . . ?
C175 C170 C171 C176 178.5(2) . . . . ?
N106 C170 C171 C176 0.3(4) . . . . ?
C170 C171 C172 C173 2.1(4) . . . . ?
C176 C171 C172 C173 -178.5(2) . . . . ?
C171 C172 C173 C174 -0.5(4) . . . . ?
C172 C173 C174 C175 -1.0(4) . . . . ?
C173 C174 C175 C170 1.0(4) . . . . ?
C173 C174 C175 C179 -177.9(3) . . . . ?
C171 C170 C175 C174 0.6(4) . . . . ?
N106 C170 C175 C174 178.9(2) . . . . ?
C171 C170 C175 C179 179.4(2) . . . . ?
N106 C170 C175 C179 -2.3(3) . . . . ?
C172 C171 C176 C178 -71.2(3) . . . . ?
C170 C171 C176 C178 108.2(3) . . . . ?
C172 C171 C176 C177 53.2(3) . . . . ?
C170 C171 C176 C177 -127.4(3) . . . . ?
C174 C175 C179 C180 -65.1(3) . . . . ?
C170 C175 C179 C180 116.1(3) . . . . ?
C174 C175 C179 C181 58.6(3) . . . . ?
C170 C175 C179 C181 -120.3(3) . . . . ?

_refine_diff_density_max         0.753
_refine_diff_density_min         -0.360
_refine_diff_density_rms         0.052

_shelx_res_file                  
;
TITL 24117 in C2/c
    shelx.res
    created by SHELXL-2019/3 at 10:02:47 on 01-Aug-2025
CELL  1.54178  48.6560  15.8779  48.7057   90.000   93.165   90.000
ZERR     16.00   0.0010   0.0003   0.0009    0.000    0.002    0.000
LATT   7
SYMM  - X,   Y, 1/2 - Z
SFAC  C    H    P    N
UNIT  1488 2272 96 96
MERG   2
MORE -1
FMAP   2
PLAN   24
SIZE     0.020   0.092   0.367
ACTA
BOND   $H
CONF
L.S. 48 0  234
TEMP  -100.15
ABIN
WGHT    0.062700   25.890499
FVAR       0.07394
P1    3    0.577254    0.202309    0.454132    11.00000    0.03243    0.02640 =
         0.03276    0.00171   -0.00269   -0.00218
P2    3    0.548656    0.211870    0.394523    11.00000    0.03374    0.03172 =
         0.03286    0.00178   -0.00439   -0.00594
P3    3    0.590687    0.353071    0.414857    11.00000    0.03645    0.02875 =
         0.03279    0.00336   -0.00597   -0.00586
P4    3    0.537210    0.066770    0.428789    11.00000    0.02617    0.02498 =
         0.03493    0.00136   -0.00298   -0.00120
P5    3    0.565789    0.368413    0.359877    11.00000    0.02818    0.02919 =
         0.02981    0.00138   -0.00279   -0.00229
P6    3    0.618440    0.320149    0.473812    11.00000    0.03203    0.02695 =
         0.03121    0.00224   -0.00559   -0.00255
N1    4    0.520096    0.076378    0.458614    11.00000    0.02534    0.03340 =
         0.03860    0.00610    0.00325    0.00425
N2    4    0.559547   -0.002505    0.444606    11.00000    0.03028    0.02751 =
         0.03194    0.00091   -0.00006    0.00309
N3    4    0.531884    0.383545    0.350592    11.00000    0.02898    0.03511 =
         0.03771   -0.00047   -0.00627    0.00263
N4    4    0.567837    0.295103    0.334126    11.00000    0.02925    0.03701 =
         0.03332   -0.00628   -0.00422   -0.00219
N5    4    0.611110    0.423596    0.480706    11.00000    0.03929    0.02949 =
         0.04082   -0.00389   -0.00534   -0.00201
N6    4    0.648321    0.349663    0.460084    11.00000    0.03098    0.02587 =
         0.04058    0.00408   -0.00377   -0.00527
C1    1    0.555613    0.169281    0.426631    11.00000    0.02562    0.02301 =
         0.03439   -0.00199   -0.00028   -0.00029
C2    1    0.567336    0.305473    0.392105    11.00000    0.02912    0.02773 =
         0.03119    0.00117   -0.00083   -0.00085
C3    1    0.593744    0.293059    0.444757    11.00000    0.02933    0.02348 =
         0.03031   -0.00001   -0.00412    0.00072
C4    1    0.528809    0.015670    0.479740    11.00000    0.03894    0.03923 =
         0.04294    0.01054    0.00789    0.00795
AFIX  23
H4A   2    0.516887   -0.034870    0.478553    11.00000   -1.20000
H4B   2    0.527718    0.040802    0.498250    11.00000   -1.20000
AFIX   0
C5    1    0.557809   -0.007319    0.474658    11.00000    0.04125    0.04129 =
         0.03251    0.00416    0.00300    0.00925
AFIX  23
H5A   2    0.570834    0.032629    0.484023    11.00000   -1.20000
H5B   2    0.562071   -0.064952    0.481381    11.00000   -1.20000
AFIX   0
C6    1    0.493449    0.114280    0.459934    11.00000    0.02938    0.03416 =
         0.04885    0.01002    0.00564    0.00607
C7    1    0.470314    0.079640    0.445620    11.00000    0.03036    0.04822 =
         0.06303    0.01049    0.00064    0.00604
C8    1    0.445085    0.120876    0.447178    11.00000    0.03390    0.07272 =
         0.07975    0.01437    0.00101    0.00979
AFIX  43
H8    2    0.429346    0.099287    0.437121    11.00000   -1.20000
AFIX   0
C9    1    0.442517    0.191973    0.462932    11.00000    0.04058    0.06293 =
         0.08814    0.02104    0.01716    0.02142
AFIX  43
H9    2    0.425199    0.219333    0.463559    11.00000   -1.20000
AFIX   0
C10   1    0.464948    0.223158    0.477683    11.00000    0.04965    0.04731 =
         0.07082    0.00984    0.02091    0.01533
AFIX  43
H10   2    0.462831    0.271359    0.488927    11.00000   -1.20000
AFIX   0
C11   1    0.490957    0.186049    0.476684    11.00000    0.03898    0.03853 =
         0.05592    0.00939    0.01342    0.00775
C12   1    0.471377   -0.000633    0.428688    11.00000    0.03274    0.06456 =
         0.07672   -0.00657   -0.01348   -0.00272
AFIX  13
H12   2    0.489744   -0.027243    0.432964    11.00000   -1.20000
AFIX   0
C13   1    0.449422   -0.064389    0.436233    11.00000    0.04547    0.08363 =
         0.11464   -0.01381   -0.01326   -0.01542
AFIX  33
H13A  2    0.450861   -0.114946    0.424860    11.00000   -1.50000
H13B  2    0.452236   -0.079645    0.455682    11.00000   -1.50000
H13C  2    0.431116   -0.039384    0.432987    11.00000   -1.50000
AFIX   0
C14   1    0.469306    0.018473    0.397867    11.00000    0.04711    0.11828 =
         0.07425   -0.01494   -0.01397    0.01166
AFIX  33
H14A  2    0.470045   -0.034317    0.387509    11.00000   -1.50000
H14B  2    0.451869    0.047256    0.393120    11.00000   -1.50000
H14C  2    0.484675    0.054725    0.393222    11.00000   -1.50000
AFIX   0
C15   1    0.515035    0.224440    0.493055    11.00000    0.05032    0.03822 =
         0.05974   -0.00553    0.01330    0.00678
AFIX  13
H15   2    0.531352    0.187127    0.491010    11.00000   -1.20000
AFIX   0
C16   1    0.509873    0.230051    0.523723    11.00000    0.08066    0.06616 =
         0.06220   -0.00858    0.01694    0.00009
AFIX  33
H16A  2    0.525933    0.255236    0.533599    11.00000   -1.50000
H16B  2    0.493625    0.265074    0.526267    11.00000   -1.50000
H16C  2    0.506756    0.173434    0.530935    11.00000   -1.50000
AFIX   0
C17   1    0.522226    0.311858    0.482327    11.00000    0.05961    0.04374 =
         0.07707   -0.00278    0.01710    0.00321
AFIX  33
H17A  2    0.537904    0.334723    0.493425    11.00000   -1.50000
H17B  2    0.527039    0.307500    0.463104    11.00000   -1.50000
H17C  2    0.506339    0.349328    0.483581    11.00000   -1.50000
AFIX   0
C18   1    0.577789   -0.058575    0.431378    11.00000    0.03196    0.02718 =
         0.03343    0.00136    0.00311    0.00417
C19   1    0.567168   -0.120933    0.413306    11.00000    0.03654    0.03313 =
         0.04083   -0.00133    0.00402   -0.00077
C20   1    0.585875   -0.178390    0.402806    11.00000    0.05011    0.04279 =
         0.05041   -0.01433    0.00334   -0.00093
AFIX  43
H20   2    0.579203   -0.219924    0.390076    11.00000   -1.20000
AFIX   0
C21   1    0.613345   -0.176512    0.410298    11.00000    0.04745    0.04804 =
         0.05913   -0.01230    0.01325    0.01078
AFIX  43
H21   2    0.625353   -0.217717    0.403440    11.00000   -1.20000
AFIX   0
C22   1    0.623520   -0.114660    0.427817    11.00000    0.03156    0.04645 =
         0.05316   -0.00244    0.00541    0.00652
AFIX  43
H22   2    0.642630   -0.113570    0.432992    11.00000   -1.20000
AFIX   0
C23   1    0.606268   -0.053466    0.438129    11.00000    0.02810    0.03333 =
         0.03718    0.00419    0.00334    0.00357
C24   1    0.536914   -0.130109    0.404866    11.00000    0.04007    0.03857 =
         0.05273   -0.00990   -0.00284   -0.00449
AFIX  13
H24   2    0.526598   -0.088222    0.415663    11.00000   -1.20000
AFIX   0
C25   1    0.526016   -0.217610    0.411564    11.00000    0.05357    0.04911 =
         0.08483   -0.01340    0.00926   -0.01569
AFIX  33
H25A  2    0.506427   -0.221072    0.405813    11.00000   -1.50000
H25B  2    0.536230   -0.260294    0.401763    11.00000   -1.50000
H25C  2    0.528403   -0.227558    0.431410    11.00000   -1.50000
AFIX   0
C26   1    0.531323   -0.109788    0.374458    11.00000    0.05605    0.09694 =
         0.06531    0.00954   -0.01648   -0.01252
AFIX  33
H26A  2    0.511627   -0.116225    0.369571    11.00000   -1.50000
H26B  2    0.536927   -0.051682    0.370921    11.00000   -1.50000
H26C  2    0.541825   -0.148403    0.363347    11.00000   -1.50000
AFIX   0
C27   1    0.619049    0.016242    0.455808    11.00000    0.02903    0.03619 =
         0.04566   -0.00082   -0.00136    0.00332
AFIX  13
H27   2    0.604187    0.057840    0.459219    11.00000   -1.20000
AFIX   0
C28   1    0.630290   -0.016037    0.483825    11.00000    0.04237    0.05448 =
         0.04677    0.00158   -0.00843   -0.00159
AFIX  33
H28A  2    0.638342    0.030941    0.494556    11.00000   -1.50000
H28B  2    0.615277   -0.041008    0.493690    11.00000   -1.50000
H28C  2    0.644450   -0.058716    0.481173    11.00000   -1.50000
AFIX   0
C29   1    0.641530    0.062985    0.441143    11.00000    0.03892    0.04887 =
         0.06193    0.00604   -0.00395   -0.00965
AFIX  33
H29A  2    0.649308    0.107487    0.453156    11.00000   -1.50000
H29B  2    0.656085    0.023312    0.436770    11.00000   -1.50000
H29C  2    0.633587    0.088076    0.424117    11.00000   -1.50000
AFIX   0
C30   1    0.520508    0.325756    0.330149    11.00000    0.03596    0.07929 =
         0.07366   -0.03827   -0.01616    0.00566
AFIX  23
H30A  2    0.508517    0.356464    0.316453    11.00000   -1.20000
H30B  2    0.509272    0.282551    0.338972    11.00000   -1.20000
AFIX   0
C31   1    0.542875    0.286027    0.316750    11.00000    0.03976    0.06464 =
         0.06025   -0.02715   -0.01681    0.00619
AFIX  23
H31A  2    0.545248    0.312873    0.298689    11.00000   -1.20000
H31B  2    0.538765    0.225594    0.313657    11.00000   -1.20000
AFIX   0
C32   1    0.515366    0.449863    0.361356    11.00000    0.02763    0.04019 =
         0.04212   -0.00141   -0.00618    0.00661
C33   1    0.493222    0.429565    0.377543    11.00000    0.03594    0.05423 =
         0.04698    0.00044   -0.00278    0.00698
C34   1    0.477376    0.495028    0.387309    11.00000    0.04478    0.07350 =
         0.06390   -0.00254    0.00885    0.01607
AFIX  43
H34   2    0.462312    0.482164    0.398187    11.00000   -1.20000
AFIX   0
C35   1    0.483030    0.577667    0.381577    11.00000    0.05617    0.05762 =
         0.08366   -0.01879    0.00272    0.01892
AFIX  43
H35   2    0.472082    0.621398    0.388588    11.00000   -1.20000
AFIX   0
C36   1    0.504596    0.596754    0.365654    11.00000    0.05567    0.04749 =
         0.07759   -0.00434   -0.00463    0.01204
AFIX  43
H36   2    0.508363    0.654053    0.361691    11.00000   -1.20000
AFIX   0
C37   1    0.521044    0.534234    0.355199    11.00000    0.03990    0.04136 =
         0.05063   -0.00171   -0.00879    0.00905
C38   1    0.486219    0.339971    0.384519    11.00000    0.04296    0.05971 =
         0.07303    0.00890    0.01613    0.00236
AFIX  13
H38   2    0.502011    0.303635    0.379635    11.00000   -1.20000
AFIX   0
C39   1    0.481892    0.327336    0.415169    11.00000    0.08956    0.09549 =
         0.08074    0.02618    0.03154    0.00226
AFIX  33
H39A  2    0.477408    0.268202    0.418557    11.00000   -1.50000
H39B  2    0.498771    0.342520    0.425944    11.00000   -1.50000
H39C  2    0.466730    0.363206    0.420610    11.00000   -1.50000
AFIX   0
C40   1    0.460779    0.311212    0.367142    11.00000    0.05321    0.08171 =
         0.11413   -0.01061    0.01740   -0.02165
AFIX  33
H40A  2    0.456389    0.252895    0.371824    11.00000   -1.50000
H40B  2    0.445159    0.347643    0.370869    11.00000   -1.50000
H40C  2    0.464497    0.314679    0.347603    11.00000   -1.50000
AFIX   0
C41   1    0.543918    0.559006    0.336494    11.00000    0.04846    0.03676 =
         0.06645    0.00816   -0.00035    0.00226
AFIX  13
H41   2    0.556594    0.509615    0.335631    11.00000   -1.20000
AFIX   0
C42   1    0.560859    0.632302    0.346845    11.00000    0.07989    0.12398 =
         0.17609   -0.06996    0.04657   -0.05136
AFIX  33
H42A  2    0.568095    0.620863    0.365652    11.00000   -1.50000
H42B  2    0.576198    0.641002    0.334935    11.00000   -1.50000
H42C  2    0.549371    0.683012    0.346722    11.00000   -1.50000
AFIX   0
C43   1    0.532739    0.576095    0.307634    11.00000    0.10013    0.30158 =
         0.08248    0.08194   -0.00570   -0.05154
AFIX  33
H43A  2    0.521673    0.527965    0.300956    11.00000   -1.50000
H43B  2    0.521216    0.626734    0.307462    11.00000   -1.50000
H43C  2    0.548043    0.584724    0.295675    11.00000   -1.50000
AFIX   0
C44   1    0.593409    0.269574    0.323370    11.00000    0.03186    0.04101 =
         0.03082   -0.00433   -0.00280    0.00112
C45   1    0.601493    0.185249    0.325688    11.00000    0.04013    0.04196 =
         0.03675   -0.00514   -0.00441    0.00339
C46   1    0.626210    0.160774    0.315120    11.00000    0.04409    0.05021 =
         0.05204   -0.00204    0.00143    0.01058
AFIX  43
H46   2    0.631789    0.103529    0.316527    11.00000   -1.20000
AFIX   0
C47   1    0.642819    0.218100    0.302607    11.00000    0.03950    0.07246 =
         0.05660   -0.00378    0.00676    0.01026
AFIX  43
H47   2    0.659823    0.200454    0.295819    11.00000   -1.20000
AFIX   0
C48   1    0.634685    0.300741    0.300000    11.00000    0.04090    0.05943 =
         0.04946    0.00148    0.00704   -0.00286
AFIX  43
H48   2    0.646190    0.339739    0.291300    11.00000   -1.20000
AFIX   0
C49   1    0.609714    0.328721    0.309935    11.00000    0.03939    0.04386 =
         0.03332   -0.00132    0.00033   -0.00004
C50   1    0.583790    0.118641    0.338576    11.00000    0.04631    0.03796 =
         0.05103   -0.00137    0.00359    0.00417
AFIX  13
H50   2    0.566984    0.147426    0.344892    11.00000   -1.20000
AFIX   0
C51   1    0.598407    0.077591    0.363736    11.00000    0.06463    0.04596 =
         0.05303    0.00559    0.00100    0.00599
AFIX  33
H51A  2    0.586305    0.035255    0.371354    11.00000   -1.50000
H51B  2    0.615376    0.050485    0.358326    11.00000   -1.50000
H51C  2    0.602913    0.120712    0.377661    11.00000   -1.50000
AFIX   0
C52   1    0.574229    0.051280    0.317622    11.00000    0.07070    0.05312 =
         0.06839   -0.00775   -0.00777   -0.00731
AFIX  33
H52A  2    0.562909    0.009496    0.326579    11.00000   -1.50000
H52B  2    0.563351    0.077822    0.302453    11.00000   -1.50000
H52C  2    0.590313    0.023456    0.310436    11.00000   -1.50000
AFIX   0
C53   1    0.601043    0.418710    0.304969    11.00000    0.05080    0.04658 =
         0.03997    0.00067    0.00890   -0.00303
AFIX  13
H53   2    0.582140    0.425262    0.311767    11.00000   -1.20000
AFIX   0
C54   1    0.619739    0.479311    0.321047    11.00000    0.07505    0.06215 =
         0.08428   -0.01338    0.01414   -0.01767
AFIX  33
H54A  2    0.613578    0.537196    0.317391    11.00000   -1.50000
H54B  2    0.619106    0.467381    0.340744    11.00000   -1.50000
H54C  2    0.638646    0.472620    0.315424    11.00000   -1.50000
AFIX   0
C55   1    0.599382    0.440082    0.274325    11.00000    0.11866    0.06079 =
         0.05226    0.01398    0.01153    0.01885
AFIX  33
H55A  2    0.593703    0.498918    0.271804    11.00000   -1.50000
H55B  2    0.617478    0.431858    0.266845    11.00000   -1.50000
H55C  2    0.585902    0.403174    0.264678    11.00000   -1.50000
AFIX   0
C56   1    0.633721    0.480651    0.476799    11.00000    0.05147    0.03312 =
         0.09679   -0.00958    0.00843   -0.01031
AFIX  23
H56A  2    0.643917    0.491865    0.494577    11.00000   -1.20000
H56B  2    0.626730    0.534832    0.469164    11.00000   -1.20000
AFIX   0
C57   1    0.651826    0.440421    0.457635    11.00000    0.05742    0.02918 =
         0.07408    0.00766    0.00901   -0.00840
AFIX  23
H57A  2    0.646883    0.458820    0.438577    11.00000   -1.20000
H57B  2    0.671226    0.456135    0.462236    11.00000   -1.20000
AFIX   0
C58   1    0.588915    0.449709    0.496989    11.00000    0.04329    0.03392 =
         0.04344   -0.01143   -0.00675    0.00380
C59   1    0.587818    0.423996    0.524589    11.00000    0.05172    0.04635 =
         0.04292   -0.01091   -0.00787    0.00337
C60   1    0.565534    0.451488    0.539221    11.00000    0.06441    0.07417 =
         0.04497   -0.01689    0.00339    0.01288
AFIX  43
H60   2    0.564057    0.433299    0.557663    11.00000   -1.20000
AFIX   0
C61   1    0.545803    0.503980    0.527601    11.00000    0.06395    0.07861 =
         0.06532   -0.02530    0.00139    0.02052
AFIX  43
H61   2    0.531053    0.522349    0.538106    11.00000   -1.20000
AFIX   0
C62   1    0.547224    0.530090    0.500952    11.00000    0.05813    0.05427 =
         0.06672   -0.01893   -0.00890    0.01732
AFIX  43
H62   2    0.533549    0.567070    0.493194    11.00000   -1.20000
AFIX   0
C63   1    0.568539    0.503049    0.484996    11.00000    0.04767    0.04074 =
         0.05364   -0.01367   -0.01197    0.00311
C64   1    0.609147    0.367088    0.538952    11.00000    0.06128    0.05628 =
         0.03661   -0.00029   -0.00330    0.00808
AFIX  13
H64   2    0.623861    0.356796    0.525803    11.00000   -1.20000
AFIX   0
C65   1    0.596863    0.281720    0.545792    11.00000    0.08520    0.07262 =
         0.07463    0.01368    0.01206    0.00818
AFIX  33
H65A  2    0.611076    0.246420    0.555028    11.00000   -1.50000
H65B  2    0.581689    0.289773    0.557950    11.00000   -1.50000
H65C  2    0.589933    0.254130    0.528791    11.00000   -1.50000
AFIX   0
C66   1    0.622829    0.408367    0.564555    11.00000    0.09301    0.10122 =
         0.05814   -0.01876   -0.02647    0.02009
AFIX  33
H66A  2    0.636409    0.369634    0.573173    11.00000   -1.50000
H66B  2    0.632035    0.460370    0.559308    11.00000   -1.50000
H66C  2    0.608814    0.421564    0.577599    11.00000   -1.50000
AFIX   0
C67   1    0.568405    0.531907    0.455072    11.00000    0.04977    0.03632 =
         0.05878   -0.00249   -0.01577    0.00446
AFIX  13
H67   2    0.583508    0.501217    0.446183    11.00000   -1.20000
AFIX   0
C68   1    0.541479    0.510012    0.439278    11.00000    0.06033    0.06450 =
         0.06605   -0.00346   -0.01721   -0.00015
AFIX  33
H68A  2    0.542160    0.529441    0.420230    11.00000   -1.50000
H68B  2    0.538774    0.448859    0.439488    11.00000   -1.50000
H68C  2    0.526171    0.537643    0.447950    11.00000   -1.50000
AFIX   0
C69   1    0.574237    0.626317    0.452804    11.00000    0.08732    0.03963 =
         0.09510    0.00615   -0.03229    0.00041
AFIX  33
H69A  2    0.591598    0.639680    0.463035    11.00000   -1.50000
H69B  2    0.575619    0.641507    0.433427    11.00000   -1.50000
H69C  2    0.559227    0.658205    0.460499    11.00000   -1.50000
AFIX   0
C70   1    0.670473    0.292362    0.455900    11.00000    0.02825    0.02780 =
         0.04082    0.00442   -0.00438   -0.00495
C71   1    0.684991    0.254919    0.478624    11.00000    0.03457    0.02765 =
         0.04126    0.00506   -0.00774   -0.00628
C72   1    0.705807    0.197949    0.473771    11.00000    0.04065    0.03492 =
         0.05239    0.00315   -0.01094    0.00188
AFIX  43
H72   2    0.715323    0.170949    0.488886    11.00000   -1.20000
AFIX   0
C73   1    0.712931    0.179822    0.447363    11.00000    0.03835    0.03950 =
         0.06377   -0.00634   -0.00379    0.00437
AFIX  43
H73   2    0.727206    0.140561    0.444425    11.00000   -1.20000
AFIX   0
C74   1    0.699333    0.218679    0.425295    11.00000    0.03878    0.04624 =
         0.04755   -0.00546    0.00123   -0.00547
AFIX  43
H74   2    0.704763    0.206943    0.407251    11.00000   -1.20000
AFIX   0
C75   1    0.677753    0.274925    0.428805    11.00000    0.03371    0.03444 =
         0.04137    0.00284   -0.00297   -0.00814
C76   1    0.679177    0.275510    0.508238    11.00000    0.04271    0.03689 =
         0.03899    0.00606   -0.00849    0.00205
AFIX  13
H76   2    0.665111    0.321468    0.507947    11.00000   -1.20000
AFIX   0
C77   1    0.667178    0.199164    0.522558    11.00000    0.06477    0.05031 =
         0.04562    0.01306   -0.00091   -0.00787
AFIX  33
H77A  2    0.663608    0.213917    0.541572    11.00000   -1.50000
H77B  2    0.649917    0.182270    0.512769    11.00000   -1.50000
H77C  2    0.680324    0.152412    0.522505    11.00000   -1.50000
AFIX   0
C78   1    0.704897    0.307292    0.524481    11.00000    0.05572    0.06633 =
         0.04726   -0.00903   -0.01230   -0.01044
AFIX  33
H78A  2    0.700358    0.319864    0.543402    11.00000   -1.50000
H78B  2    0.719223    0.263886    0.524631    11.00000   -1.50000
H78C  2    0.711596    0.358499    0.515821    11.00000   -1.50000
AFIX   0
C79   1    0.662949    0.314461    0.403885    11.00000    0.03831    0.04767 =
         0.03752    0.00331   -0.00333   -0.00432
AFIX  13
H79   2    0.649019    0.354632    0.410666    11.00000   -1.20000
AFIX   0
C80   1    0.647606    0.249073    0.386417    11.00000    0.05641    0.05911 =
         0.05440   -0.00512   -0.01630   -0.00408
AFIX  33
H80A  2    0.638255    0.276520    0.370481    11.00000   -1.50000
H80B  2    0.660658    0.207250    0.380103    11.00000   -1.50000
H80C  2    0.633968    0.221095    0.397353    11.00000   -1.50000
AFIX   0
C81   1    0.682422    0.364699    0.386672    11.00000    0.06938    0.07927 =
         0.05878    0.02425   -0.00107   -0.02088
AFIX  33
H81A  2    0.692166    0.406675    0.398307    11.00000   -1.50000
H81B  2    0.695790    0.326482    0.378934    11.00000   -1.50000
H81C  2    0.671828    0.393231    0.371713    11.00000   -1.50000
AFIX   0
P101  3    0.268960    0.231932    0.397600    11.00000    0.03284    0.03101 =
         0.02659   -0.00241   -0.00297    0.00527
P102  3    0.259961    0.208070    0.333413    11.00000    0.03853    0.03134 =
         0.02600    0.00036   -0.00240    0.00803
P103  3    0.304209    0.098380    0.367018    11.00000    0.02967    0.03106 =
         0.02757   -0.00031   -0.00162    0.00489
P104  3    0.227417    0.333971    0.359728    11.00000    0.03340    0.02854 =
         0.02911    0.00152   -0.00075    0.00725
P105  3    0.296565    0.068435    0.308488    11.00000    0.03528    0.02913 =
         0.02589    0.00019    0.00233    0.00391
P106  3    0.310576    0.143137    0.430049    11.00000    0.02559    0.02899 =
         0.02605   -0.00051   -0.00366   -0.00005
N101  4    0.238600    0.416742    0.379341    11.00000    0.04140    0.02978 =
         0.03948   -0.00237    0.00379    0.00145
N102  4    0.203246    0.311028    0.382971    11.00000    0.03253    0.03209 =
         0.03159   -0.00586    0.00200    0.00297
N103  4    0.302214    0.144120    0.284137    11.00000    0.03855    0.03429 =
         0.02843    0.00463   -0.00013   -0.00163
N104  4    0.267662    0.036620    0.290085    11.00000    0.03886    0.02926 =
         0.02812    0.00112   -0.00055   -0.00275
N105  4    0.345243    0.140131    0.426816    11.00000    0.02295    0.03067 =
         0.03706    0.00037   -0.00387    0.00012
N106  4    0.310229    0.036401    0.435055    11.00000    0.02614    0.02961 =
         0.03307    0.00330   -0.00203    0.00004
C101  1    0.253760    0.250384    0.365042    11.00000    0.02934    0.02777 =
         0.02826    0.00194   -0.00250    0.00303
C102  1    0.285079    0.130758    0.338145    11.00000    0.03135    0.02705 =
         0.02581   -0.00001    0.00107    0.00296
C103  1    0.294123    0.157519    0.394975    11.00000    0.02565    0.03033 =
         0.02656    0.00087   -0.00315   -0.00103
C104  1    0.227268    0.420077    0.407109    11.00000    0.05123    0.04351 =
         0.04152   -0.01171    0.00935    0.00032
AFIX  23
H10A  2    0.239668    0.391020    0.420848    11.00000   -1.20000
H10B  2    0.224813    0.479119    0.413031    11.00000   -1.20000
AFIX   0
C105  1    0.200248    0.376108    0.403859    11.00000    0.04976    0.03779 =
         0.03982   -0.01066    0.00593   -0.00056
AFIX  23
H10C  2    0.195475    0.350394    0.421491    11.00000   -1.20000
H10D  2    0.185535    0.416255    0.397899    11.00000   -1.20000
AFIX   0
C106  1    0.254619    0.484248    0.369308    11.00000    0.04319    0.02660 =
         0.05828    0.00189    0.00590    0.00031
C107  1    0.281142    0.499716    0.380678    11.00000    0.04709    0.03311 =
         0.07250   -0.00041    0.00005   -0.00306
C108  1    0.296044    0.566349    0.370475    11.00000    0.05766    0.05698 =
         0.12245    0.01402   -0.00515   -0.01759
AFIX  43
H108  2    0.314074    0.577393    0.378105    11.00000   -1.20000
AFIX   0
C109  1    0.285396    0.615933    0.349859    11.00000    0.08730    0.06582 =
         0.14689    0.05142   -0.00228   -0.02510
AFIX  43
H109  2    0.295913    0.661143    0.343146    11.00000   -1.20000
AFIX   0
C110  1    0.259399    0.600510    0.338760    11.00000    0.08833    0.07155 =
         0.11976    0.05522   -0.01207   -0.01521
AFIX  43
H110  2    0.252292    0.634849    0.324054    11.00000   -1.20000
AFIX   0
C111  1    0.243069    0.536034    0.348372    11.00000    0.06040    0.03924 =
         0.07676    0.02001   -0.00057    0.00465
C112  1    0.293803    0.448245    0.404412    11.00000    0.04590    0.04113 =
         0.06515   -0.00889   -0.00831   -0.00644
AFIX  13
H112  2    0.281350    0.399190    0.407118    11.00000   -1.20000
AFIX   0
C113  1    0.322009    0.412837    0.398368    11.00000    0.05231    0.06507 =
         0.07625   -0.00591   -0.01129    0.00592
AFIX  33
H11A  2    0.329313    0.380232    0.414224    11.00000   -1.50000
H11B  2    0.320231    0.376236    0.382166    11.00000   -1.50000
H11C  2    0.334588    0.459313    0.394835    11.00000   -1.50000
AFIX   0
C114  1    0.295327    0.498568    0.431174    11.00000    0.07992    0.07237 =
         0.08150   -0.02455   -0.01136   -0.00130
AFIX  33
H11D  2    0.303572    0.463660    0.446041    11.00000   -1.50000
H11E  2    0.306647    0.548901    0.428948    11.00000   -1.50000
H11F  2    0.276740    0.515437    0.435707    11.00000   -1.50000
AFIX   0
C115  1    0.213533    0.527430    0.338045    11.00000    0.06597    0.05280 =
         0.08432    0.03073   -0.01293    0.00933
AFIX  13
H115  2    0.207331    0.469294    0.342612    11.00000   -1.20000
AFIX   0
C116  1    0.208822    0.539185    0.308121    11.00000    0.12022    0.12053 =
         0.07568    0.00508   -0.01548    0.00232
AFIX  33
H11G  2    0.189172    0.532639    0.303021    11.00000   -1.50000
H11H  2    0.214825    0.595721    0.303039    11.00000   -1.50000
H11I  2    0.219338    0.497006    0.298418    11.00000   -1.50000
AFIX   0
C117  1    0.195569    0.590969    0.353673    11.00000    0.09117    0.10366 =
         0.09464   -0.00391   -0.00263    0.03201
AFIX  33
H11J  2    0.198787    0.582856    0.373537    11.00000   -1.50000
H11K  2    0.200561    0.648653    0.348808    11.00000   -1.50000
H11L  2    0.176076    0.581304    0.348490    11.00000   -1.50000
AFIX   0
C118  1    0.181519    0.251037    0.378625    11.00000    0.03052    0.03164 =
         0.03221   -0.00537    0.00131    0.00712
C119  1    0.180400    0.182563    0.396895    11.00000    0.03475    0.03352 =
         0.03390   -0.00392    0.00170    0.00510
C120  1    0.158820    0.125367    0.393454    11.00000    0.04169    0.03770 =
         0.04500   -0.00114    0.00410   -0.00008
AFIX  43
H120  2    0.157707    0.079731    0.405957    11.00000   -1.20000
AFIX   0
C121  1    0.139056    0.133577    0.372300    11.00000    0.03912    0.04198 =
         0.05213   -0.01046   -0.00121   -0.00259
AFIX  43
H121  2    0.124554    0.093656    0.370143    11.00000   -1.20000
AFIX   0
C122  1    0.140451    0.200044    0.354290    11.00000    0.03496    0.05046 =
         0.04422   -0.01015   -0.00843    0.00546
AFIX  43
H122  2    0.126947    0.204578    0.339516    11.00000   -1.20000
AFIX   0
C123  1    0.161069    0.260935    0.357056    11.00000    0.03632    0.03925 =
         0.03798   -0.00476   -0.00347    0.00951
C124  1    0.201869    0.169525    0.420218    11.00000    0.03917    0.04075 =
         0.03249    0.00318    0.00015   -0.00116
AFIX  13
H124  2    0.215964    0.215024    0.419030    11.00000   -1.20000
AFIX   0
C125  1    0.216528    0.085251    0.417869    11.00000    0.05065    0.04790 =
         0.05072    0.00542   -0.00745    0.00883
AFIX  33
H12A  2    0.230229    0.078979    0.433250    11.00000   -1.50000
H12B  2    0.203060    0.039458    0.418364    11.00000   -1.50000
H12C  2    0.225723    0.083110    0.400481    11.00000   -1.50000
AFIX   0
C126  1    0.189348    0.176904    0.448214    11.00000    0.06064    0.07082 =
         0.03225    0.00125    0.00506    0.00067
AFIX  33
H12D  2    0.203729    0.168176    0.462827    11.00000   -1.50000
H12E  2    0.181321    0.233081    0.450087    11.00000   -1.50000
H12F  2    0.174965    0.134186    0.449679    11.00000   -1.50000
AFIX   0
C127  1    0.160533    0.334795    0.337556    11.00000    0.04482    0.04343 =
         0.04337    0.00529   -0.00874    0.01167
AFIX  13
H127  2    0.175016    0.375356    0.344521    11.00000   -1.20000
AFIX   0
C128  1    0.167584    0.308383    0.308722    11.00000    0.09260    0.07351 =
         0.04353    0.00995    0.00107    0.02002
AFIX  33
H12G  2    0.167041    0.357781    0.296642    11.00000   -1.50000
H12H  2    0.186073    0.283730    0.309373    11.00000   -1.50000
H12I  2    0.154174    0.266640    0.301597    11.00000   -1.50000
AFIX   0
C129  1    0.133134    0.381013    0.336607    11.00000    0.06397    0.06657 =
         0.08945    0.01953   -0.00032    0.02855
AFIX  33
H12J  2    0.133714    0.428327    0.323731    11.00000   -1.50000
H12K  2    0.118362    0.342257    0.330490    11.00000   -1.50000
H12L  2    0.129664    0.402249    0.354988    11.00000   -1.50000
AFIX   0
C130  1    0.283659    0.138604    0.259950    11.00000    0.07286    0.06619 =
         0.03566    0.01652   -0.01726   -0.02685
AFIX  23
H13D  2    0.293098    0.111570    0.244759    11.00000   -1.20000
H13E  2    0.277830    0.195758    0.253954    11.00000   -1.20000
AFIX   0
C131  1    0.259730    0.089108    0.266536    11.00000    0.05268    0.05564 =
         0.04235    0.01807   -0.00873   -0.01051
AFIX  23
H13F  2    0.244368    0.126740    0.270968    11.00000   -1.20000
H13G  2    0.253623    0.053550    0.250653    11.00000   -1.20000
AFIX   0
C132  1    0.328096    0.185423    0.281875    11.00000    0.04387    0.04330 =
         0.03024    0.00139    0.00305   -0.00832
C133  1    0.328863    0.274295    0.284086    11.00000    0.05739    0.04164 =
         0.03165    0.00511    0.00133   -0.01181
C134  1    0.353940    0.314981    0.281421    11.00000    0.07621    0.05031 =
         0.04425    0.00496    0.00279   -0.02406
AFIX  43
H134  2    0.354802    0.374646    0.282644    11.00000   -1.20000
AFIX   0
C135  1    0.377532    0.269948    0.277035    11.00000    0.05799    0.07059 =
         0.06194    0.00192    0.01225   -0.02599
AFIX  43
H135  2    0.394518    0.298622    0.275526    11.00000   -1.20000
AFIX   0
C136  1    0.376535    0.183740    0.274843    11.00000    0.05100    0.06759 =
         0.05732   -0.00414    0.01494   -0.01111
AFIX  43
H136  2    0.392966    0.153591    0.271847    11.00000   -1.20000
AFIX   0
C137  1    0.352085    0.139542    0.276900    11.00000    0.04716    0.05317 =
         0.03675   -0.00127    0.00869   -0.01074
C138  1    0.303635    0.326598    0.289193    11.00000    0.05968    0.03654 =
         0.04710    0.00449   -0.00838   -0.00415
AFIX  13
H138  2    0.287817    0.286919    0.290616    11.00000   -1.20000
AFIX   0
C139  1    0.306742    0.375263    0.316147    11.00000    0.07017    0.05553 =
         0.06340   -0.01043   -0.00686    0.00471
AFIX  33
H13H  2    0.290018    0.408149    0.318638    11.00000   -1.50000
H13I  2    0.309637    0.335633    0.331459    11.00000   -1.50000
H13J  2    0.322569    0.413309    0.315680    11.00000   -1.50000
AFIX   0
C140  1    0.296252    0.387447    0.265448    11.00000    0.09870    0.06648 =
         0.07099    0.02656   -0.02216   -0.00085
AFIX  33
H14D  2    0.279862    0.419865    0.269633    11.00000   -1.50000
H14E  2    0.311668    0.426006    0.263077    11.00000   -1.50000
H14F  2    0.292509    0.355337    0.248469    11.00000   -1.50000
AFIX   0
C141  1    0.352422    0.044338    0.273336    11.00000    0.04049    0.05340 =
         0.05297   -0.00707    0.01055   -0.00258
AFIX  13
H141  2    0.333078    0.023691    0.274255    11.00000   -1.20000
AFIX   0
C142  1    0.369584    0.002879    0.296593    11.00000    0.06655    0.06892 =
         0.07374    0.00738    0.00142    0.00638
AFIX  33
H14G  2    0.369540   -0.058297    0.293922    11.00000   -1.50000
H14H  2    0.388525    0.023903    0.296673    11.00000   -1.50000
H14I  2    0.361755    0.016294    0.314182    11.00000   -1.50000
AFIX   0
C143  1    0.362604    0.018722    0.245356    11.00000    0.06958    0.07397 =
         0.06545   -0.01732    0.02108   -0.00047
AFIX  33
H14J  2    0.351257    0.046152    0.230702    11.00000   -1.50000
H14K  2    0.381825    0.036160    0.244191    11.00000   -1.50000
H14L  2    0.361249   -0.042546    0.243260    11.00000   -1.50000
AFIX   0
C144  1    0.252893   -0.039066    0.296202    11.00000    0.04336    0.02949 =
         0.02903    0.00093    0.00083   -0.00380
C145  1    0.226091   -0.033094    0.305801    11.00000    0.04080    0.03990 =
         0.02958   -0.00279    0.00097   -0.00012
C146  1    0.212522   -0.106840    0.311978    11.00000    0.04600    0.04493 =
         0.04610    0.00316    0.00781   -0.00426
AFIX  43
H146  2    0.194399   -0.103584    0.318225    11.00000   -1.20000
AFIX   0
C147  1    0.224472   -0.184274    0.309340    11.00000    0.05856    0.03813 =
         0.05906    0.00813    0.00703   -0.00801
AFIX  43
H147  2    0.215007   -0.233842    0.314314    11.00000   -1.20000
AFIX   0
C148  1    0.250421   -0.189498    0.299376    11.00000    0.06175    0.03161 =
         0.05965    0.00507    0.00923    0.00064
AFIX  43
H148  2    0.258540   -0.243365    0.297278    11.00000   -1.20000
AFIX   0
C149  1    0.264964   -0.118399    0.292345    11.00000    0.05034    0.03461 =
         0.04155    0.00060    0.00345    0.00165
C150  1    0.212065    0.051211    0.309230    11.00000    0.04072    0.03840 =
         0.04175   -0.00385    0.00542    0.00107
AFIX  13
H150  2    0.226197    0.096318    0.307438    11.00000   -1.20000
AFIX   0
C151  1    0.200417    0.059587    0.337765    11.00000    0.05448    0.06120 =
         0.04827   -0.00940    0.01169    0.00829
AFIX  33
H15A  2    0.191515    0.114621    0.339305    11.00000   -1.50000
H15B  2    0.186886    0.014899    0.340254    11.00000   -1.50000
H15C  2    0.215415    0.054586    0.351948    11.00000   -1.50000
AFIX   0
C152  1    0.189389    0.064983    0.286646    11.00000    0.05591    0.05699 =
         0.05701   -0.00206   -0.00248    0.01149
AFIX  33
H15D  2    0.180645    0.119768    0.289294    11.00000   -1.50000
H15E  2    0.197418    0.063724    0.268635    11.00000   -1.50000
H15F  2    0.175581    0.020279    0.287545    11.00000   -1.50000
AFIX   0
C153  1    0.292888   -0.129535    0.280537    11.00000    0.05575    0.03485 =
         0.07247   -0.00491    0.02218    0.00420
AFIX  13
H153  2    0.299387   -0.072799    0.274778    11.00000   -1.20000
AFIX   0
C154  1    0.313871   -0.163944    0.301991    11.00000    0.05673    0.06680 =
         0.11830    0.00484    0.00564    0.01570
AFIX  33
H15G  2    0.331692   -0.170478    0.293789    11.00000   -1.50000
H15H  2    0.315784   -0.124730    0.317517    11.00000   -1.50000
H15I  2    0.307654   -0.218786    0.308485    11.00000   -1.50000
AFIX   0
C155  1    0.290692   -0.185944    0.254860    11.00000    0.09132    0.08539 =
         0.08654   -0.02950    0.03746    0.00374
AFIX  33
H15J  2    0.308932   -0.192384    0.247534    11.00000   -1.50000
H15K  2    0.283610   -0.241380    0.259796    11.00000   -1.50000
H15L  2    0.278132   -0.160032    0.240880    11.00000   -1.50000
AFIX   0
C156  1    0.357032    0.055655    0.426183    11.00000    0.03312    0.03685 =
         0.08753    0.01242    0.00810    0.00490
AFIX  23
H15M  2    0.374815    0.054002    0.437076    11.00000   -1.20000
H15N  2    0.360287    0.039201    0.407028    11.00000   -1.20000
AFIX   0
C157  1    0.337290   -0.002028    0.437953    11.00000    0.03069    0.03475 =
         0.07381    0.00712   -0.00411    0.00272
AFIX  23
H15O  2    0.337237   -0.056681    0.428166    11.00000   -1.20000
H15P  2    0.342457   -0.012236    0.457616    11.00000   -1.20000
AFIX   0
C158  1    0.362223    0.213981    0.426727    11.00000    0.02435    0.03211 =
         0.04145    0.00117   -0.00649   -0.00131
C159  1    0.365471    0.264607    0.450210    11.00000    0.03229    0.03635 =
         0.04378   -0.00174   -0.00745   -0.00128
C160  1    0.382143    0.336251    0.449300    11.00000    0.03902    0.03747 =
         0.06043   -0.00590   -0.00923   -0.00530
AFIX  43
H160  2    0.384101    0.371917    0.464947    11.00000   -1.20000
AFIX   0
C161  1    0.395788    0.355944    0.426049    11.00000    0.03467    0.03567 =
         0.07713    0.00141   -0.00459   -0.00818
AFIX  43
H161  2    0.407202    0.404454    0.425815    11.00000   -1.20000
AFIX   0
C162  1    0.392805    0.305052    0.403187    11.00000    0.03260    0.04462 =
         0.06401    0.00645    0.00488   -0.00688
AFIX  43
H162  2    0.402470    0.318618    0.387351    11.00000   -1.20000
AFIX   0
C163  1    0.375949    0.234179    0.402756    11.00000    0.02606    0.04011 =
         0.04439    0.00439   -0.00212   -0.00155
C164  1    0.351276    0.246512    0.476533    11.00000    0.05231    0.05065 =
         0.03445   -0.00592   -0.00824   -0.00714
AFIX  13
H164  2    0.343219    0.188668    0.474912    11.00000   -1.20000
AFIX   0
C165  1    0.327582    0.308151    0.480013    11.00000    0.06138    0.07284 =
         0.05215   -0.01853    0.00777   -0.00195
AFIX  33
H16D  2    0.318692    0.295447    0.497102    11.00000   -1.50000
H16E  2    0.334753    0.365829    0.480769    11.00000   -1.50000
H16F  2    0.314114    0.302687    0.464397    11.00000   -1.50000
AFIX   0
C166  1    0.371212    0.247579    0.501997    11.00000    0.08654    0.06739 =
         0.04721   -0.00218   -0.02157   -0.01656
AFIX  33
H16G  2    0.361086    0.235598    0.518396    11.00000   -1.50000
H16H  2    0.385443    0.204641    0.500054    11.00000   -1.50000
H16I  2    0.379863    0.303181    0.503830    11.00000   -1.50000
AFIX   0
C167  1    0.372825    0.182139    0.376576    11.00000    0.03410    0.04556 =
         0.04217    0.00148    0.00190   -0.00346
AFIX  13
H167  2    0.357673    0.140722    0.379032    11.00000   -1.20000
AFIX   0
C168  1    0.364415    0.235913    0.351883    11.00000    0.09485    0.07033 =
         0.04372    0.00910   -0.00018    0.00149
AFIX  33
H16J  2    0.362602    0.200380    0.335431    11.00000   -1.50000
H16K  2    0.346739    0.263112    0.354830    11.00000   -1.50000
H16L  2    0.378456    0.279080    0.349393    11.00000   -1.50000
AFIX   0
C169  1    0.398700    0.132010    0.371556    11.00000    0.04256    0.07472 =
         0.07186   -0.02239    0.00514   -0.00123
AFIX  33
H16M  2    0.403739    0.097735    0.387794    11.00000   -1.50000
H16N  2    0.395262    0.095185    0.355587    11.00000   -1.50000
H16O  2    0.413776    0.170802    0.368050    11.00000   -1.50000
AFIX   0
C170  1    0.286790   -0.008622    0.444020    11.00000    0.02618    0.02835 =
         0.03164    0.00617   -0.00557   -0.00071
C171  1    0.275670    0.009603    0.469581    11.00000    0.02692    0.03713 =
         0.03356    0.00598   -0.00416    0.00183
C172  1    0.252778   -0.036162    0.477069    11.00000    0.03414    0.04886 =
         0.03622    0.00889    0.00188   -0.00161
AFIX  43
H172  2    0.244731   -0.023295    0.493901    11.00000   -1.20000
AFIX   0
C173  1    0.241536   -0.099464    0.460723    11.00000    0.03677    0.04989 =
         0.04725    0.01044   -0.00137   -0.01472
AFIX  43
H173  2    0.226035   -0.130125    0.466308    11.00000   -1.20000
AFIX   0
C174  1    0.253045   -0.118005    0.436063    11.00000    0.04040    0.04203 =
         0.04262    0.00365   -0.00811   -0.01380
AFIX  43
H174  2    0.245451   -0.162323    0.424952    11.00000   -1.20000
AFIX   0
C175  1    0.275377   -0.073425    0.427220    11.00000    0.03149    0.03523 =
         0.03357    0.00605   -0.00716   -0.00155
C176  1    0.287113    0.076875    0.489265    11.00000    0.03615    0.04185 =
         0.03141   -0.00158    0.00104    0.00022
AFIX  13
H176  2    0.304955    0.096695    0.482307    11.00000   -1.20000
AFIX   0
C177  1    0.293126    0.041837    0.518324    11.00000    0.04919    0.06163 =
         0.03253   -0.00040   -0.00277   -0.00716
AFIX  33
H17D  2    0.300448    0.086863    0.530392    11.00000   -1.50000
H17E  2    0.276086    0.019928    0.525444    11.00000   -1.50000
H17F  2    0.306685   -0.003668    0.517702    11.00000   -1.50000
AFIX   0
C178  1    0.267949    0.152798    0.489961    11.00000    0.04932    0.04854 =
         0.05719   -0.01031    0.00450    0.00671
AFIX  33
H17G  2    0.275887    0.194898    0.502800    11.00000   -1.50000
H17H  2    0.265666    0.177418    0.471525    11.00000   -1.50000
H17I  2    0.249983    0.134852    0.496004    11.00000   -1.50000
AFIX   0
C179  1    0.286184   -0.095723    0.399405    11.00000    0.04236    0.03950 =
         0.03478   -0.00185   -0.00568   -0.00875
AFIX  13
H179  2    0.301381   -0.055557    0.395736    11.00000   -1.20000
AFIX   0
C180  1    0.298047   -0.185104    0.399057    11.00000    0.07925    0.05218 =
         0.05349   -0.00895    0.00199    0.00787
AFIX  33
H18A  2    0.304765   -0.197015    0.380858    11.00000   -1.50000
H18B  2    0.313304   -0.189742    0.412974    11.00000   -1.50000
H18C  2    0.283656   -0.225712    0.403119    11.00000   -1.50000
AFIX   0
C181  1    0.263643   -0.085417    0.376280    11.00000    0.05618    0.06843 =
         0.03892    0.00251   -0.01026   -0.01044
AFIX  33
H18D  2    0.271113   -0.100128    0.358627    11.00000   -1.50000
H18E  2    0.248163   -0.122699    0.379754    11.00000   -1.50000
H18F  2    0.257278   -0.026853    0.375712    11.00000   -1.50000
AFIX   0
HKLF    4


REM  24117 in C2/c
REM wR2 = 0.1464, GooF = S = 1.020, Restrained GooF = 1.020 for all data
REM R1 = 0.0553 for 25179 Fo > 4sig(Fo) and 0.0805 for all 34464 data
REM 1675 parameters refined using 0 restraints

END

WGHT      0.0627     25.8914

REM Highest difference peak  0.753,  deepest hole -0.360,  1-sigma level  0.052
Q1    1   0.2196  0.4633  0.2990  11.00000  0.05    0.75
Q2    1   0.2001  0.5926  0.3237  11.00000  0.05    0.64
Q3    1   0.2195  0.4954  0.3221  11.00000  0.05    0.35
Q4    1   0.5422  0.2460  0.3019  11.00000  0.05    0.31
Q5    1   0.2174  0.4595  0.3934  11.00000  0.05    0.31
Q6    1   0.5789  0.2651  0.4452  11.00000  0.05    0.30
Q7    1   0.3412 -0.0546  0.4424  11.00000  0.05    0.29
Q8    1   0.2491  0.2999  0.3585  11.00000  0.05    0.29
Q9    1   0.3097 -0.2199  0.2964  11.00000  0.05    0.29
Q10   1   0.5006  0.3312  0.3241  11.00000  0.05    0.29
Q11   1   0.5391  0.1640  0.3818  11.00000  0.05    0.29
Q12   1   0.3310  0.1633  0.4309  11.00000  0.05    0.28
Q13   1   0.5683  0.2573  0.3936  11.00000  0.05    0.27
Q14   1   0.2718  0.1619  0.3412  11.00000  0.05    0.27
Q15   1   0.3783  0.0370  0.4260  11.00000  0.05    0.27
Q16   1   0.5397  0.5573  0.3037  11.00000  0.05    0.27
Q17   1   0.5325  0.6289  0.3231  11.00000  0.05    0.27
Q18   1   0.3592  0.0753  0.4422  11.00000  0.05    0.27
Q19   1   0.5518  0.0311  0.4385  11.00000  0.05    0.26
Q20   1   0.2870  0.0223  0.2947  11.00000  0.05    0.26
Q21   1   0.6213  0.2650  0.4834  11.00000  0.05    0.25
Q22   1   0.6204  0.3798  0.4865  11.00000  0.05    0.25
Q23   1   0.5788  0.3067  0.4011  11.00000  0.05    0.24
Q24   1   0.5978  0.2399  0.4506  11.00000  0.05    0.24
;
_shelx_res_checksum              69582

_shelx_fab_file                  
;
    1    1    0    -66.86      0.00
    2    2    0     -5.90      0.00
    3    3    0    114.25      0.00
    4    4    0    -15.45      0.00
    5    5    0    -24.72      0.00
    6    6    0    -33.94      0.00
    7    7    0     -8.60      0.00
    8    8    0     13.88      0.00
    9    9    0      1.03      0.00
   10   10    0      3.16      0.00
   11   11    0     -5.27      0.00
   12   12    0     -1.39      0.00
   13   13    0     -1.51      0.00
   14   14    0      1.70      0.00
   15   15    0      4.02      0.00
   16   16    0     -3.19      0.00
   17   17    0     -0.34      0.00
   18   18    0      2.94      0.00
   16   18    0      3.33      0.00
   15   17    0      0.72      0.00
   14   16    0     -2.32      0.00
   13   15    0      1.61      0.00
   12   14    0     -4.54      0.00
   11   13    0      2.58      0.00
   10   12    0      2.77      0.00
    9   11    0     -5.25      0.00
    8   10    0     -8.43      0.00
    7    9    0     -0.43      0.00
    6    8    0     -7.16      0.00
    5    7    0     -6.90      0.00
    4    6    0    -32.25      0.00
    3    5    0    -18.09      0.00
    2    4    0     73.40      0.00
    1    3    0    362.11      0.00
    0    2    0    -69.15      0.00
    2    0    0    908.53      0.00
    3    1    0   -248.96      0.00
    4    2    0     96.54      0.00
    5    3    0   -150.34      0.00
    6    4    0   -102.57      0.00
    7    5    0     18.74      0.00
    8    6    0    -10.79      0.00
    9    7    0     -8.95      0.00
   10    8    0      1.96      0.00
   11    9    0      4.57      0.00
   12   10    0      3.62      0.00
   13   11    0     -4.29      0.00
   14   12    0     -2.20      0.00
   15   13    0     -0.46      0.00
   16   14    0     -0.67      0.00
   17   15    0      1.14      0.00
   18   16    0     -1.38      0.00
   19   17    0      1.02      0.00
   14   18    0      0.57      0.00
   13   17    0     -0.61      0.00
   12   16    0     -1.17      0.00
   11   15    0     -2.27      0.00
   10   14    0     -7.68      0.00
    9   13    0      5.81      0.00
    8   12    0      0.29      0.00
    7   11    0     -5.16      0.00
    6   10    0     -6.28      0.00
    5    9    0     -2.40      0.00
    4    8    0    -29.34      0.00
    3    7    0      5.47      0.00
    2    6    0     12.88      0.00
    1    5    0      9.57      0.00
    0    4    0     86.29      0.00
    4    0    0   -165.38      0.00
    5    1    0   -180.99      0.00
    6    2    0     89.54      0.00
    7    3    0   -189.60      0.00
    8    4    0    -51.84      0.00
    9    5    0     62.24      0.00
   10    6    0     -7.82      0.00
   11    7    0     -5.47      0.00
   12    8    0     -5.89      0.00
   13    9    0      6.61      0.00
   14   10    0     -3.88      0.00
   15   11    0      2.20      0.00
   16   12    0      1.26      0.00
   17   13    0      2.69      0.00
   18   14    0      0.38      0.00
   19   15    0      2.06      0.00
   20   16    0      3.14      0.00
   21   17    0     -0.15      0.00
   12   18    0     -3.78      0.00
   11   17    0     -1.29      0.00
   10   16    0      0.01      0.00
    9   15    0     -3.92      0.00
    8   14    0     -3.07      0.00
    7   13    0      0.05      0.00
    6   12    0     -1.29      0.00
    5   11    0      0.49      0.00
    4   10    0      5.21      0.00
    3    9    0     -3.19      0.00
    2    8    0     -7.00      0.00
    1    7    0     33.96      0.00
    0    6    0     49.00      0.00
    6    0    0   -239.88      0.00
    7    1    0    -21.72      0.00
    8    2    0     36.27      0.00
    9    3    0    -76.21      0.00
   10    4    0     49.83      0.00
   11    5    0     27.84      0.00
   12    6    0    -12.79      0.00
   13    7    0     10.59      0.00
   14    8    0     -4.15      0.00
   15    9    0      6.71      0.00
   16   10    0     -0.43      0.00
   17   11    0      5.85      0.00
   18   12    0      7.31      0.00
   19   13    0      2.22      0.00
   20   14    0     -0.54      0.00
   21   15    0      0.43      0.00
   22   16    0      2.59      0.00
   23   17    0     -3.49      0.00
   10   18    0     -2.18      0.00
    9   17    0      5.69      0.00
    8   16    0     -5.46      0.00
    7   15    0     -4.31      0.00
    6   14    0      2.37      0.00
    5   13    0     -1.67      0.00
    4   12    0     -1.18      0.00
    3   11    0      1.57      0.00
    2   10    0      4.63      0.00
    1    9    0      5.00      0.00
    0    8    0     21.91      0.00
    8    0    0    -21.18      0.00
    9    1    0     23.91      0.00
   10    2    0     28.74      0.00
   11    3    0    -31.73      0.00
   12    4    0     28.38      0.00
   13    5    0    -28.73      0.00
   14    6    0      9.62      0.00
   15    7    0     10.06      0.00
   16    8    0     -6.01      0.00
   17    9    0      7.47      0.00
   18   10    0      1.26      0.00
   19   11    0      0.34      0.00
   20   12    0     -0.23      0.00
   21   13    0     -3.41      0.00
   22   14    0     -3.06      0.00
   23   15    0     -0.11      0.00
   24   16    0     -3.08      0.00
   25   17    0     -1.93      0.00
    8   18    0     -1.02      0.00
    7   17    0      8.13      0.00
    6   16    0     -8.84      0.00
    5   15    0      0.83      0.00
    4   14    0      2.46      0.00
    3   13    0     -1.40      0.00
    2   12    0     -0.88      0.00
    1   11    0      1.01      0.00
    0   10    0      2.98      0.00
   10    0    0   -115.62      0.00
   11    1    0      5.72      0.00
   12    2    0     14.00      0.00
   13    3    0    -42.97      0.00
   14    4    0    -27.47      0.00
   15    5    0    -17.79      0.00
   16    6    0     20.45      0.00
   17    7    0     -0.82      0.00
   18    8    0     -4.50      0.00
   19    9    0      3.00      0.00
   20   10    0     -4.68      0.00
   21   11    0     -2.84      0.00
   22   12    0     -5.49      0.00
   23   13    0     -1.36      0.00
   24   14    0     -1.83      0.00
   25   15    0      5.04      0.00
   26   16    0     -3.82      0.00
    7   19    0      0.34      0.00
    6   18    0      0.32      0.00
    5   17    0      3.14      0.00
    4   16    0     -4.11      0.00
    3   15    0      2.60      0.00
    2   14    0      0.41      0.00
    1   13    0     -5.27      0.00
    0   12    0     -2.05      0.00
   12    0    0   -204.01      0.00
   13    1    0     16.73      0.00
   14    2    0      0.49      0.00
   15    3    0    -17.05      0.00
   16    4    0    -16.59      0.00
   17    5    0      9.60      0.00
   18    6    0      0.24      0.00
   19    7    0     -1.36      0.00
   20    8    0     -2.31      0.00
   21    9    0     -2.62      0.00
   22   10    0     -6.19      0.00
   23   11    0      4.03      0.00
   24   12    0      1.88      0.00
   25   13    0     -0.90      0.00
   26   14    0     -1.73      0.00
   27   15    0     10.39      0.00
   28   16    0     -5.78      0.00
    5   19    0      1.26      0.00
    4   18    0      1.83      0.00
    3   17    0     -1.97      0.00
    2   16    0     -1.37      0.00
    1   15    0      1.59      0.00
    0   14    0      0.49      0.00
   14    0    0   -113.53      0.00
   15    1    0     19.27      0.00
   16    2    0     -0.77      0.00
   17    3    0      0.83      0.00
   18    4    0     12.66      0.00
   19    5    0     -0.02      0.00
   20    6    0    -17.62      0.00
   21    7    0      2.60      0.00
   22    8    0     -2.71      0.00
   23    9    0     -1.46      0.00
   24   10    0      1.16      0.00
   25   11    0      5.41      0.00
   26   12    0      3.87      0.00
   27   13    0     -1.41      0.00
   28   14    0     -1.34      0.00
   29   15    0      0.46      0.00
   30   16    0     -7.83      0.00
    3   19    0     -2.98      0.00
    2   18    0      1.70      0.00
    1   17    0      1.85      0.00
    0   16    0      1.12      0.00
   16    0    0    -43.54      0.00
   17    1    0      1.85      0.00
   18    2    0      2.85      0.00
   19    3    0     -6.00      0.00
   20    4    0     -0.01      0.00
   21    5    0    -17.60      0.00
   22    6    0     -7.68      0.00
   23    7    0      4.96      0.00
   24    8    0     -0.62      0.00
   25    9    0      5.49      0.00
   26   10    0      4.06      0.00
   27   11    0     -2.64      0.00
   28   12    0      1.41      0.00
   29   13    0     -0.38      0.00
   30   14    0     -0.65      0.00
   31   15    0     -3.83      0.00
   32   16    0     -2.53      0.00
    1   19    0     -3.64      0.00
    0   18    0      2.62      0.00
   18    0    0    -31.82      0.00
   19    1    0     -8.07      0.00
   20    2    0     -8.93      0.00
   21    3    0    -10.21      0.00
   22    4    0    -12.70      0.00
   23    5    0     -5.87      0.00
   24    6    0      5.30      0.00
   25    7    0      3.63      0.00
   26    8    0      5.82      0.00
   27    9    0      6.72      0.00
   28   10    0      1.18      0.00
   29   11    0     -2.82      0.00
   30   12    0     -1.76      0.00
   31   13    0     -2.50      0.00
   32   14    0      1.01      0.00
   33   15    0      1.22      0.00
   20    0    0     -5.94      0.00
   21    1    0    -19.51      0.00
   22    2    0    -17.86      0.00
   23    3    0      9.40      0.00
   24    4    0      1.20      0.00
   25    5    0      4.92      0.00
   26    6    0      2.75      0.00
   27    7    0      2.32      0.00
   28    8    0      7.66      0.00
   29    9    0     -0.57      0.00
   30   10    0      0.66      0.00
   31   11    0      1.81      0.00
   32   12    0     -0.86      0.00
   33   13    0      1.34      0.00
   34   14    0      0.85      0.00
   35   15    0      0.63      0.00
   22    0    0     32.50      0.00
   23    1    0    -20.13      0.00
   24    2    0     -0.77      0.00
   25    3    0     21.40      0.00
   26    4    0      8.90      0.00
   27    5    0      7.73      0.00
   28    6    0      0.79      0.00
   29    7    0      1.96      0.00
   30    8    0      2.82      0.00
   31    9    0     -2.76      0.00
   32   10    0      0.17      0.00
   33   11    0      0.25      0.00
   34   12    0      1.80      0.00
   35   13    0      1.79      0.00
   36   14    0     -0.86      0.00
   24    0    0     44.74      0.00
   25    1    0     -1.56      0.00
   26    2    0     17.07      0.00
   27    3    0      8.84      0.00
   28    4    0      5.01      0.00
   29    5    0      6.89      0.00
   30    6    0      0.22      0.00
   31    7    0      1.60      0.00
   32    8    0     -3.66      0.00
   33    9    0     -1.03      0.00
   34   10    0     -3.93      0.00
   35   11    0     -0.62      0.00
   36   12    0      1.52      0.00
   37   13    0     -5.91      0.00
   38   14    0      1.46      0.00
   26    0    0     19.16      0.00
   27    1    0     11.49      0.00
   28    2    0     13.79      0.00
   29    3    0     -7.95      0.00
   30    4    0      2.18      0.00
   31    5    0      1.98      0.00
   32    6    0     -1.36      0.00
   33    7    0     -0.12      0.00
   34    8    0     -5.67      0.00
   35    9    0      2.22      0.00
   36   10    0     -0.82      0.00
   37   11    0      5.30      0.00
   38   12    0     -2.18      0.00
   39   13    0    -10.87      0.00
   28    0    0     -3.99      0.00
   29    1    0      8.34      0.00
   30    2    0      3.92      0.00
   31    3    0     -7.73      0.00
   32    4    0      1.42      0.00
   33    5    0     -5.96      0.00
   34    6    0     -3.05      0.00
   35    7    0     -0.93      0.00
   36    8    0     -1.83      0.00
   37    9    0      6.59      0.00
   38   10    0     -2.75      0.00
   39   11    0      0.11      0.00
   40   12    0     -1.28      0.00
   41   13    0     -4.27      0.00
   30    0    0     -7.52      0.00
   31    1    0      2.23      0.00
   32    2    0     -0.47      0.00
   33    3    0     -2.79      0.00
   34    4    0     -2.50      0.00
   35    5    0     -5.24      0.00
   36    6    0     -1.05      0.00
   37    7    0     -0.41      0.00
   38    8    0      1.02      0.00
   39    9    0      2.15      0.00
   40   10    0     -5.62      0.00
   41   11    0     -3.89      0.00
   42   12    0      2.40      0.00
   32    0    0     -3.63      0.00
   33    1    0      1.91      0.00
   34    2    0     -4.74      0.00
   35    3    0     -1.18      0.00
   36    4    0      0.81      0.00
   37    5    0      0.61      0.00
   38    6    0     -4.48      0.00
   39    7    0     -5.43      0.00
   40    8    0     -3.96      0.00
   41    9    0     -1.79      0.00
   42   10    0      1.75      0.00
   43   11    0     -1.65      0.00
   44   12    0      0.44      0.00
   34    0    0     -3.69      0.00
   35    1    0      0.96      0.00
   36    2    0     -3.94      0.00
   37    3    0     -3.07      0.00
   38    4    0     -0.54      0.00
   39    5    0     -0.05      0.00
   40    6    0     -5.51      0.00
   41    7    0     -1.68      0.00
   42    8    0     -0.48      0.00
   43    9    0     -0.24      0.00
   44   10    0      2.36      0.00
   45   11    0      2.60      0.00
   36    0    0     -5.68      0.00
   37    1    0      4.72      0.00
   38    2    0      2.30      0.00
   39    3    0     -6.32      0.00
   40    4    0     -1.62      0.00
   41    5    0      1.15      0.00
   42    6    0     -0.53      0.00
   43    7    0      7.72      0.00
   44    8    0      0.22      0.00
   45    9    0     -1.91      0.00
   46   10    0     -3.03      0.00
   47   11    0      0.55      0.00
   38    0    0     -1.94      0.00
   39    1    0      5.51      0.00
   40    2    0      1.28      0.00
   41    3    0     -6.59      0.00
   42    4    0     -1.78      0.00
   43    5    0     -0.36      0.00
   44    6    0     -4.19      0.00
   45    7    0      0.85      0.00
   46    8    0     -1.34      0.00
   47    9    0     -1.85      0.00
   48   10    0     -3.03      0.00
   40    0    0      2.79      0.00
   41    1    0      0.32      0.00
   42    2    0     -5.03      0.00
   43    3    0     -2.95      0.00
   44    4    0     -1.66      0.00
   45    5    0      0.28      0.00
   46    6    0     -5.41      0.00
   47    7    0     -2.68      0.00
   48    8    0     -0.31      0.00
   49    9    0     -3.48      0.00
   42    0    0      6.96      0.00
   43    1    0     -3.54      0.00
   44    2    0     -4.68      0.00
   45    3    0      2.95      0.00
   46    4    0      2.64      0.00
   47    5    0      7.45      0.00
   48    6    0      1.25      0.00
   49    7    0      4.87      0.00
   50    8    0      0.76      0.00
   51    9    0     -2.49      0.00
   44    0    0      7.07      0.00
   45    1    0     -0.88      0.00
   46    2    0      1.51      0.00
   47    3    0      4.82      0.00
   48    4    0      7.62      0.00
   49    5    0      4.74      0.00
   50    6    0     -1.42      0.00
   51    7    0      8.29      0.00
   52    8    0     -0.56      0.00
   46    0    0      8.74      0.00
   47    1    0     -3.71      0.00
   48    2    0      3.11      0.00
   49    3    0      0.50      0.00
   50    4    0      0.87      0.00
   51    5    0     -3.29      0.00
   52    6    0     -1.17      0.00
   53    7    0      0.93      0.00
   48    0    0      4.85      0.00
   49    1    0     -4.01      0.00
   50    2    0      6.10      0.00
   51    3    0     -1.59      0.00
   52    4    0     -0.34      0.00
   53    5    0      6.38      0.00
   54    6    0      2.09      0.00
   50    0    0      2.48      0.00
   51    1    0      1.17      0.00
   52    2    0      4.62      0.00
   53    3    0      0.47      0.00
   54    4    0      3.24      0.00
   55    5    0      7.73      0.00
   52    0    0     -6.13      0.00
   53    1    0     -5.18      0.00
   54    2    0      2.76      0.00
   55    3    0      4.60      0.00
   56    4    0     -1.80      0.00
   54    0    0     -9.27      0.00
   55    1    0     -8.53      0.00
   56    2    0      6.20      0.00
   57    3    0      3.91      0.00
   56    0    0     -5.53      0.00
   57    1    0     -3.18      0.00
   58    2    0      7.76      0.00
   58    0    0     -0.77      0.00
  -58    2    1     -7.24      0.00
  -57    3    1      0.94      0.00
  -56    4    1     -3.94      0.00
  -55    5    1     -3.45      0.00
  -54    6    1     -8.88      0.00
  -53    7    1     -5.58      0.00
  -52    8    1      1.09      0.00
  -57    1    1     -0.60      0.00
  -56    2    1      1.76      0.00
  -55    3    1      3.69      0.00
  -54    4    1      0.37      0.00
  -53    5    1     -1.27      0.00
  -52    6    1      1.83      0.00
  -51    7    1     -0.33      0.00
  -50    8    1     -5.39      0.00
  -49    9    1      2.56      0.00
  -55    1    1     -1.23      0.00
  -54    2    1     10.44      0.00
  -53    3    1      1.88      0.00
  -52    4    1     -3.56      0.00
  -51    5    1      2.12      0.00
  -50    6    1      8.58      0.00
  -49    7    1      1.04      0.00
  -48    8    1     -3.79      0.00
  -47    9    1      2.37      0.00
  -46   10    1      3.63      0.00
  -53    1    1     -2.16      0.00
  -52    2    1     -0.34      0.00
  -51    3    1     -3.79      0.00
  -50    4    1     -3.11      0.00
  -49    5    1      5.64      0.00
  -48    6    1      3.18      0.00
  -47    7    1      1.96      0.00
  -46    8    1      0.09      0.00
  -45    9    1      5.30      0.00
  -44   10    1      2.70      0.00
  -43   11    1     -1.90      0.00
  -51    1    1     -4.17      0.00
  -50    2    1     -6.09      0.00
  -49    3    1      0.00      0.00
  -48    4    1      2.44      0.00
  -47    5    1      1.61      0.00
  -46    6    1      2.19      0.00
  -45    7    1      5.74      0.00
  -44    8    1     -2.86      0.00
  -43    9    1      5.62      0.00
  -42   10    1     -1.32      0.00
  -41   11    1     -0.06      0.00
  -40   12    1     -0.89      0.00
  -49    1    1     -2.18      0.00
  -48    2    1     -0.22      0.00
  -47    3    1      0.71      0.00
  -46    4    1      0.25      0.00
  -45    5    1     -1.84      0.00
  -44    6    1      6.93      0.00
  -43    7    1      2.61      0.00
  -42    8    1     -4.81      0.00
  -41    9    1      3.81      0.00
  -40   10    1     -2.59      0.00
  -39   11    1     -1.02      0.00
  -38   12    1     -8.70      0.00
  -37   13    1     -9.07      0.00
  -47    1    1      1.41      0.00
  -46    2    1     -0.64      0.00
  -45    3    1      0.41      0.00
  -44    4    1      1.29      0.00
  -43    5    1     -0.35      0.00
  -42    6    1      4.01      0.00
  -41    7    1     -4.08      0.00
  -40    8    1     -0.75      0.00
  -39    9    1      0.20      0.00
  -38   10    1     -5.53      0.00
  -37   11    1     -0.73      0.00
  -36   12    1     -0.85      0.00
  -35   13    1     -6.34      0.00
  -34   14    1     -2.66      0.00
  -45    1    1      1.00      0.00
  -44    2    1     -3.76      0.00
  -43    3    1      2.65      0.00
  -42    4    1      2.00      0.00
  -41    5    1      0.96      0.00
  -40    6    1     -1.53      0.00
  -39    7    1     -1.69      0.00
  -38    8    1      1.90      0.00
  -37    9    1      0.22      0.00
  -36   10    1     -4.54      0.00
  -35   11    1      3.76      0.00
  -34   12    1      8.41      0.00
  -33   13    1     -0.56      0.00
  -32   14    1     -2.33      0.00
  -31   15    1      5.41      0.00
  -30   16    1      9.01      0.00
  -43    1    1     -0.30      0.00
  -42    2    1     -4.70      0.00
  -41    3    1      1.83      0.00
  -40    4    1      1.78      0.00
  -39    5    1      0.90      0.00
  -38    6    1      0.85      0.00
  -37    7    1     -0.88      0.00
  -36    8    1      0.14      0.00
  -35    9    1      2.17      0.00
  -34   10    1     -4.27      0.00
  -33   11    1      1.07      0.00
  -32   12    1     -0.15      0.00
  -31   13    1      4.79      0.00
  -30   14    1     -3.75      0.00
  -29   15    1      1.60      0.00
  -28   16    1     -0.88      0.00
  -51    9    1      6.74      0.00
  -41    1    1      1.73      0.00
  -40    2    1     -1.46      0.00
  -39    3    1      1.70      0.00
  -38    4    1      0.45      0.00
  -37    5    1     -1.12      0.00
  -36    6    1      0.41      0.00
  -35    7    1     -4.10      0.00
  -34    8    1     -1.05      0.00
  -33    9    1      1.46      0.00
  -32   10    1     -1.62      0.00
  -31   11    1     -2.42      0.00
  -30   12    1     -3.04      0.00
  -29   13    1      5.66      0.00
  -28   14    1      0.27      0.00
  -27   15    1     -0.97      0.00
  -26   16    1     -6.67      0.00
  -25   17    1     -2.79      0.00
  -39    1    1      4.49      0.00
  -38    2    1      3.29      0.00
  -37    3    1      3.77      0.00
  -36    4    1     -2.53      0.00
  -35    5    1     -2.53      0.00
  -34    6    1      3.41      0.00
  -33    7    1     -3.01      0.00
  -32    8    1     -1.79      0.00
  -31    9    1      0.71      0.00
  -30   10    1      2.29      0.00
  -29   11    1      2.71      0.00
  -28   12    1      3.83      0.00
  -27   13    1      4.05      0.00
  -26   14    1      5.73      0.00
  -25   15    1     -5.31      0.00
  -24   16    1     -1.87      0.00
  -23   17    1      2.18      0.00
  -48   10    1     -1.62      0.00
  -37    1    1     -1.23      0.00
  -36    2    1      8.19      0.00
  -35    3    1      3.78      0.00
  -34    4    1     -3.41      0.00
  -33    5    1     -1.98      0.00
  -32    6    1      4.00      0.00
  -31    7    1     -0.69      0.00
  -30    8    1     -0.72      0.00
  -29    9    1      0.59      0.00
  -28   10    1      3.13      0.00
  -27   11    1      4.76      0.00
  -26   12    1      5.23      0.00
  -25   13    1     -1.20      0.00
  -24   14    1     -0.64      0.00
  -23   15    1     -1.84      0.00
  -22   16    1      0.50      0.00
  -21   17    1      2.06      0.00
  -47   11    1     -0.97      0.00
  -35    1    1    -10.29      0.00
  -34    2    1      9.30      0.00
  -33    3    1      2.55      0.00
  -32    4    1      4.68      0.00
  -31    5    1     -2.54      0.00
  -30    6    1      3.22      0.00
  -29    7    1      5.33      0.00
  -28    8    1      3.34      0.00
  -27    9    1      0.31      0.00
  -26   10    1      1.27      0.00
  -25   11    1      2.22      0.00
  -24   12    1     -2.92      0.00
  -23   13    1     -3.45      0.00
  -22   14    1     -0.97      0.00
  -21   15    1      4.57      0.00
  -20   16    1     -0.79      0.00
  -19   17    1      1.42      0.00
  -18   18    1     -1.84      0.00
  -45   11    1     -0.02      0.00
  -33    1    1    -12.29      0.00
  -32    2    1     11.70      0.00
  -31    3    1      3.42      0.00
  -30    4    1     12.10      0.00
  -29    5    1     -0.61      0.00
  -28    6    1      1.43      0.00
  -27    7    1      7.56      0.00
  -26    8    1      2.97      0.00
  -25    9    1     -3.48      0.00
  -24   10    1      2.14      0.00
  -23   11    1     -3.33      0.00
  -22   12    1     -7.42      0.00
  -21   13    1      1.01      0.00
  -20   14    1      2.99      0.00
  -19   15    1      3.24      0.00
  -18   16    1     -0.44      0.00
  -17   17    1      6.16      0.00
  -16   18    1      0.48      0.00
  -44   12    1     -1.12      0.00
  -31    1    1     -5.40      0.00
  -30    2    1      6.07      0.00
  -29    3    1     -0.18      0.00
  -28    4    1     10.05      0.00
  -27    5    1     -2.55      0.00
  -26    6    1     -4.36      0.00
  -25    7    1     -1.47      0.00
  -24    8    1     -3.24      0.00
  -23    9    1     -7.96      0.00
  -22   10    1     -0.12      0.00
  -21   11    1     -2.56      0.00
  -20   12    1     -0.23      0.00
  -19   13    1      4.26      0.00
  -18   14    1      2.29      0.00
  -17   15    1      2.17      0.00
  -16   16    1      0.30      0.00
  -15   17    1      8.49      0.00
  -14   18    1      0.06      0.00
  -43   13    1     -4.15      0.00
  -42   12    1      3.32      0.00
  -29    1    1      4.53      0.00
  -28    2    1     -9.71      0.00
  -27    3    1     -1.91      0.00
  -26    4    1     -0.17      0.00
  -25    5    1     -6.63      0.00
  -24    6    1    -12.30      0.00
  -23    7    1     -6.99      0.00
  -22    8    1     -2.72      0.00
  -21    9    1     -4.39      0.00
  -20   10    1     -0.08      0.00
  -19   11    1      4.12      0.00
  -18   12    1      6.34      0.00
  -17   13    1      2.26      0.00
  -16   14    1      0.66      0.00
  -15   15    1     -0.49      0.00
  -14   16    1     -2.75      0.00
  -13   17    1      4.17      0.00
  -12   18    1     -0.03      0.00
  -41   13    1     -4.11      0.00
  -27    1    1     18.58      0.00
  -26    2    1    -19.28      0.00
  -25    3    1     -2.41      0.00
  -24    4    1     -5.93      0.00
  -23    5    1     -5.07      0.00
  -22    6    1     -7.29      0.00
  -21    7    1      8.59      0.00
  -20    8    1      3.89      0.00
  -19    9    1      3.50      0.00
  -18   10    1      0.59      0.00
  -17   11    1      2.90      0.00
  -16   12    1      3.07      0.00
  -15   13    1      3.10      0.00
  -14   14    1      0.28      0.00
  -13   15    1     -3.36      0.00
  -12   16    1     -3.52      0.00
  -11   17    1     -1.17      0.00
  -10   18    1     -0.45      0.00
  -39   13    1     -5.52      0.00
  -25    1    1     18.63      0.00
  -24    2    1    -18.43      0.00
  -23    3    1     -5.40      0.00
  -22    4    1     -5.47      0.00
  -21    5    1     -4.36      0.00
  -20    6    1     -0.64      0.00
  -19    7    1     13.77      0.00
  -18    8    1      5.24      0.00
  -17    9    1      5.18      0.00
  -16   10    1     -1.04      0.00
  -15   11    1     -1.51      0.00
  -14   12    1      1.88      0.00
  -13   13    1      1.54      0.00
  -12   14    1     -3.49      0.00
  -11   15    1      3.42      0.00
  -10   16    1      0.40      0.00
   -9   17    1     -0.57      0.00
   -8   18    1     -3.99      0.00
   -7   19    1      0.57      0.00
  -38   14    1      3.02      0.00
  -23    1    1      1.29      0.00
  -22    2    1    -18.18      0.00
  -21    3    1     -3.08      0.00
  -20    4    1      5.73      0.00
  -19    5    1     -7.67      0.00
  -18    6    1    -10.86      0.00
  -17    7    1     -3.43      0.00
  -16    8    1      0.50      0.00
  -15    9    1     -1.40      0.00
  -14   10    1     -4.97      0.00
  -13   11    1     -2.61      0.00
  -12   12    1      2.90      0.00
  -11   13    1     -3.02      0.00
  -10   14    1     -8.05      0.00
   -9   15    1      5.85      0.00
   -8   16    1      7.89      0.00
   -7   17    1      2.38      0.00
   -6   18    1     -4.27      0.00
   -5   19    1      2.16      0.00
  -36   14    1     -2.43      0.00
  -21    1    1      0.61      0.00
  -20    2    1    -15.62      0.00
  -19    3    1      9.77      0.00
  -18    4    1     13.97      0.00
  -17    5    1      4.30      0.00
  -16    6    1     -9.46      0.00
  -15    7    1    -15.45      0.00
  -14    8    1     -4.77      0.00
  -13    9    1      0.17      0.00
  -12   10    1     -4.24      0.00
  -11   11    1     -4.42      0.00
  -10   12    1      6.79      0.00
   -9   13    1     -2.95      0.00
   -8   14    1     -5.52      0.00
   -7   15    1     -2.52      0.00
   -6   16    1      8.89      0.00
   -5   17    1      2.51      0.00
   -4   18    1     -0.92      0.00
   -3   19    1     -0.88      0.00
  -35   15    1      4.10      0.00
  -19    1    1     15.00      0.00
  -18    2    1      2.38      0.00
  -17    3    1     -3.09      0.00
  -16    4    1     -8.74      0.00
  -15    5    1     23.60      0.00
  -14    6    1     14.56      0.00
  -13    7    1     -8.43      0.00
  -12    8    1      4.49      0.00
  -11    9    1     10.30      0.00
  -10   10    1      0.70      0.00
   -9   11    1     -1.07      0.00
   -8   12    1      5.36      0.00
   -7   13    1      2.23      0.00
   -6   14    1      2.31      0.00
   -5   15    1     -5.75      0.00
   -4   16    1     -0.06      0.00
   -3   17    1     -0.06      0.00
   -2   18    1      0.83      0.00
   -1   19    1     -1.27      0.00
  -33   15    1      5.47      0.00
  -17    1    1     -6.33      0.00
  -16    2    1     25.17      0.00
  -15    3    1    -38.68      0.00
  -14    4    1    -38.12      0.00
  -13    5    1      3.68      0.00
  -12    6    1     17.77      0.00
  -11    7    1     -3.80      0.00
  -10    8    1      6.26      0.00
   -9    9    1     -2.80      0.00
   -8   10    1      0.72      0.00
   -7   11    1      2.28      0.00
   -6   12    1     -2.76      0.00
   -5   13    1      3.21      0.00
   -4   14    1      3.84      0.00
   -3   15    1     -0.48      0.00
   -2   16    1     -4.75      0.00
   -1   17    1      0.95      0.00
    0   18    1      0.97      0.00
    1   19    1      0.19      0.00
  -32   16    1      3.96      0.00
  -15    1    1    -58.55      0.00
  -14    2    1     41.74      0.00
  -13    3    1    -30.08      0.00
  -12    4    1    -19.88      0.00
  -11    5    1    -27.13      0.00
  -10    6    1    -10.58      0.00
   -9    7    1     -2.65      0.00
   -8    8    1     -0.36      0.00
   -7    9    1    -16.92      0.00
   -6   10    1      0.45      0.00
   -5   11    1      1.55      0.00
   -4   12    1     -4.95      0.00
   -3   13    1      0.43      0.00
   -2   14    1     -0.15      0.00
   -1   15    1      4.01      0.00
    0   16    1     -0.59      0.00
    1   17    1      0.60      0.00
    2   18    1     -1.40      0.00
    3   19    1     -1.38      0.00
  -13    1    1    -55.74      0.00
  -12    2    1     66.25      0.00
  -11    3    1     22.56      0.00
  -10    4    1     26.60      0.00
   -9    5    1      0.45      0.00
   -8    6    1    -23.81      0.00
   -7    7    1      4.62      0.00
   -6    8    1      1.50      0.00
   -5    9    1     -5.64      0.00
   -4   10    1      1.08      0.00
   -3   11    1      0.22      0.00
   -2   12    1      0.89      0.00
   -1   13    1     -0.74      0.00
    0   14    1      2.86      0.00
    1   15    1      4.13      0.00
    2   16    1     -2.56      0.00
    3   17    1     -1.96      0.00
    4   18    1      0.29      0.00
    5   19    1      2.07      0.00
  -11    1    1    -21.11      0.00
  -10    2    1     69.64      0.00
   -9    3    1     -9.45      0.00
   -8    4    1     37.71      0.00
   -7    5    1     38.01      0.00
   -6    6    1    -19.96      0.00
   -5    7    1      1.04      0.00
   -4    8    1      3.89      0.00
   -3    9    1      6.81      0.00
   -2   10    1      5.18      0.00
   -1   11    1      0.65      0.00
    0   12    1     -0.63      0.00
    1   13    1      0.49      0.00
    2   14    1      4.09      0.00
    3   15    1      0.58      0.00
    4   16    1     -3.51      0.00
    5   17    1     -0.60      0.00
    6   18    1      0.69      0.00
    7   19    1      3.36      0.00
   -9    1    1    -71.55      0.00
   -8    2    1    -21.52      0.00
   -7    3    1   -111.58      0.00
   -6    4    1     21.42      0.00
   -5    5    1     19.04      0.00
   -4    6    1     -6.09      0.00
   -3    7    1     -1.12      0.00
   -2    8    1      3.08      0.00
   -1    9    1     -5.06      0.00
    0   10    1      5.77      0.00
    1   11    1     -2.87      0.00
    2   12    1     -3.78      0.00
    3   13    1      3.06      0.00
    4   14    1      5.26      0.00
    5   15    1     -1.14      0.00
    6   16    1      5.75      0.00
    7   17    1     -0.02      0.00
    8   18    1     -4.66      0.00
   -7    1    1    -22.15      0.00
   -6    2    1   -103.74      0.00
   -5    3    1    -70.00      0.00
   -4    4    1      8.02      0.00
   -3    5    1     -0.30      0.00
   -2    6    1     11.45      0.00
   -1    7    1      7.78      0.00
    0    8    1     -1.04      0.00
    1    9    1    -12.12      0.00
    2   10    1      9.38      0.00
    3   11    1     -3.51      0.00
    4   12    1     -4.58      0.00
    5   13    1      5.78      0.00
    6   14    1      2.65      0.00
    7   15    1     -3.18      0.00
    8   16    1     10.82      0.00
    9   17    1     -0.19      0.00
   10   18    1     -3.25      0.00
   -5    1    1    303.77      0.00
   -4    2    1    -74.68      0.00
   -3    3    1    112.17      0.00
   -2    4    1    -38.04      0.00
   -1    5    1     34.04      0.00
    0    6    1     24.42      0.00
    1    7    1      9.31      0.00
    2    8    1     -3.38      0.00
    3    9    1      5.85      0.00
    4   10    1      6.53      0.00
    5   11    1     -3.06      0.00
    6   12    1     -4.30      0.00
    7   13    1      2.38      0.00
    8   14    1     -1.12      0.00
    9   15    1      2.41      0.00
   10   16    1      7.13      0.00
   11   17    1     -0.40      0.00
   12   18    1      0.02      0.00
   -3    1    1    344.70      0.00
   -2    2    1    -54.08      0.00
   -1    3    1    203.23      0.00
    0    4    1   -106.70      0.00
    1    5    1     49.88      0.00
    2    6    1     15.38      0.00
    3    7    1     -1.87      0.00
    4    8    1     -7.56      0.00
    5    9    1      5.03      0.00
    6   10    1      0.63      0.00
    7   11    1      4.43      0.00
    8   12    1      0.28      0.00
    9   13    1     -2.12      0.00
   10   14    1     -3.13      0.00
   11   15    1      3.14      0.00
   12   16    1     -0.27      0.00
   13   17    1     -0.73      0.00
   14   18    1      2.69      0.00
   -1    1    1   -220.30      0.00
    0    2    1    -42.89      0.00
    1    3    1    210.33      0.00
    2    4    1   -124.74      0.00
    3    5    1      5.78      0.00
    4    6    1     18.40      0.00
    5    7    1     -1.45      0.00
    6    8    1     -8.90      0.00
    7    9    1    -13.74      0.00
    8   10    1      2.47      0.00
    9   11    1      6.23      0.00
   10   12    1      4.67      0.00
   11   13    1     -4.35      0.00
   12   14    1     -4.24      0.00
   13   15    1     -3.13      0.00
   14   16    1     -3.30      0.00
   15   17    1      5.31      0.00
   16   18    1      4.32      0.00
    1    1    1   -443.14      0.00
    2    2    1     62.98      0.00
    3    3    1    180.22      0.00
    4    4    1    -54.83      0.00
    5    5    1     -4.92      0.00
    6    6    1     18.04      0.00
    7    7    1      6.47      0.00
    8    8    1     -0.20      0.00
    9    9    1    -11.13      0.00
   10   10    1      3.37      0.00
   11   11    1     -0.52      0.00
   12   12    1      5.19      0.00
   13   13    1     -0.59      0.00
   14   14    1     -4.31      0.00
   15   15    1     -2.67      0.00
   16   16    1     -4.25      0.00
   17   17    1      8.59      0.00
   18   18    1      0.80      0.00
    3    1    1     76.91      0.00
    4    2    1    -31.19      0.00
    5    3    1     64.29      0.00
    6    4    1     28.57      0.00
    7    5    1      4.91      0.00
    8    6    1    -11.93      0.00
    9    7    1      2.05      0.00
   10    8    1     10.05      0.00
   11    9    1      4.99      0.00
   12   10    1     -6.06      0.00
   13   11    1     -2.67      0.00
   14   12    1      4.96      0.00
   15   13    1      2.73      0.00
   16   14    1     -1.99      0.00
   17   15    1      2.95      0.00
   18   16    1     -2.19      0.00
   19   17    1      4.37      0.00
    5    1    1    367.49      0.00
    6    2    1   -223.04      0.00
    7    3    1    -10.23      0.00
    8    4    1     37.49      0.00
    9    5    1     -6.37      0.00
   10    6    1    -25.23      0.00
   11    7    1     -4.89      0.00
   12    8    1      9.75      0.00
   13    9    1      4.64      0.00
   14   10    1     -6.96      0.00
   15   11    1     -1.43      0.00
   16   12    1      0.31      0.00
   17   13    1      1.14      0.00
   18   14    1      3.82      0.00
   19   15    1      5.00      0.00
   20   16    1      0.05      0.00
   21   17    1      1.31      0.00
    7    1    1    125.89      0.00
    8    2    1   -152.66      0.00
    9    3    1     10.18      0.00
   10    4    1      4.16      0.00
   11    5    1    -15.20      0.00
   12    6    1      9.83      0.00
   13    7    1     -9.82      0.00
   14    8    1     -0.22      0.00
   15    9    1     -0.93      0.00
   16   10    1     -3.58      0.00
   17   11    1     -2.22      0.00
   18   12    1      1.53      0.00
   19   13    1      3.78      0.00
   20   14    1      9.27      0.00
   21   15    1      4.86      0.00
   22   16    1      0.69      0.00
   23   17    1      4.42      0.00
    9    1    1    -72.89      0.00
   10    2    1     43.63      0.00
   11    3    1     26.01      0.00
   12    4    1    -21.10      0.00
   13    5    1     13.75      0.00
   14    6    1     23.92      0.00
   15    7    1    -23.39      0.00
   16    8    1      0.83      0.00
   17    9    1     -0.87      0.00
   18   10    1      0.88      0.00
   19   11    1      3.75      0.00
   20   12    1      3.29      0.00
   21   13    1      3.18      0.00
   22   14    1      2.49      0.00
   23   15    1      0.75      0.00
   24   16    1      2.12      0.00
   25   17    1      3.65      0.00
   11    1    1    -36.87      0.00
   12    2    1     76.16      0.00
   13    3    1    -17.57      0.00
   14    4    1    -28.72      0.00
   15    5    1     30.13      0.00
   16    6    1     -6.73      0.00
   17    7    1    -18.11      0.00
   18    8    1      8.71      0.00
   19    9    1      0.03      0.00
   20   10    1      1.90      0.00
   21   11    1      0.37      0.00
   22   12    1     -2.24      0.00
   23   13    1     -1.77      0.00
   24   14    1     -1.90      0.00
   25   15    1     -5.35      0.00
   26   16    1     -0.19      0.00
   13    1    1    -22.09      0.00
   14    2    1     23.85      0.00
   15    3    1    -31.66      0.00
   16    4    1    -19.11      0.00
   17    5    1      8.49      0.00
   18    6    1    -17.94      0.00
   19    7    1      7.33      0.00
   20    8    1      8.02      0.00
   21    9    1     -4.43      0.00
   22   10    1      2.36      0.00
   23   11    1     -3.02      0.00
   24   12    1     -4.14      0.00
   25   13    1     -3.47      0.00
   26   14    1      2.99      0.00
   27   15    1     -9.55      0.00
   28   16    1     -4.88      0.00
   15    1    1    -42.34      0.00
   16    2    1     20.17      0.00
   17    3    1    -12.45      0.00
   18    4    1     -2.87      0.00
   19    5    1     -8.26      0.00
   20    6    1     -1.13      0.00
   21    7    1     15.98      0.00
   22    8    1     -2.44      0.00
   23    9    1     -5.84      0.00
   24   10    1      4.42      0.00
   25   11    1     -1.80      0.00
   26   12    1      0.48      0.00
   27   13    1      1.03      0.00
   28   14    1      1.66      0.00
   29   15    1     -4.86      0.00
   30   16    1      2.52      0.00
   17    1    1    -23.75      0.00
   18    2    1     12.73      0.00
   19    3    1      2.22      0.00
   20    4    1      9.00      0.00
   21    5    1     -1.22      0.00
   22    6    1     -1.31      0.00
   23    7    1     -0.36      0.00
   24    8    1     -5.18      0.00
   25    9    1     -3.50      0.00
   26   10    1      0.46      0.00
   27   11    1      2.43      0.00
   28   12    1      7.86      0.00
   29   13    1      3.19      0.00
   30   14    1     -4.31      0.00
   31   15    1      8.99      0.00
   32   16    1      9.08      0.00
   19    1    1     12.29      0.00
   20    2    1    -13.49      0.00
   21    3    1      2.37      0.00
   22    4    1      3.44      0.00
   23    5    1     -0.01      0.00
   24    6    1    -11.36      0.00
   25    7    1     -6.54      0.00
   26    8    1      1.27      0.00
   27    9    1     -3.81      0.00
   28   10    1      0.15      0.00
   29   11    1      3.58      0.00
   30   12    1      3.84      0.00
   31   13    1      4.18      0.00
   32   14    1     -1.64      0.00
   33   15    1     11.86      0.00
   21    1    1     15.33      0.00
   22    2    1    -22.51      0.00
   23    3    1      2.32      0.00
   24    4    1     -8.49      0.00
   25    5    1     -3.93      0.00
   26    6    1     -7.73      0.00
   27    7    1      0.55      0.00
   28    8    1      5.21      0.00
   29    9    1     -1.80      0.00
   30   10    1      2.65      0.00
   31   11    1     -0.86      0.00
   32   12    1      0.65      0.00
   33   13    1      3.35      0.00
   34   14    1     -2.09      0.00
   35   15    1      3.39      0.00
   23    1    1      1.49      0.00
   24    2    1    -11.03      0.00
   25    3    1      1.02      0.00
   26    4    1    -12.62      0.00
   27    5    1     -2.28      0.00
   28    6    1     -0.52      0.00
   29    7    1      4.66      0.00
   30    8    1      2.84      0.00
   31    9    1      0.74      0.00
   32   10    1      0.80      0.00
   33   11    1      3.40      0.00
   34   12    1      5.53      0.00
   35   13    1     -1.72      0.00
   36   14    1     -3.57      0.00
   25    1    1      2.15      0.00
   26    2    1    -10.38      0.00
   27    3    1     -1.94      0.00
   28    4    1     -1.98      0.00
   29    5    1      3.45      0.00
   30    6    1      2.15      0.00
   31    7    1      0.41      0.00
   32    8    1      0.56      0.00
   33    9    1      0.72      0.00
   34   10    1     -2.61      0.00
   35   11    1      5.05      0.00
   36   12    1      1.00      0.00
   37   13    1     -4.68      0.00
   38   14    1      0.78      0.00
   27    1    1     13.52      0.00
   28    2    1    -14.38      0.00
   29    3    1      0.13      0.00
   30    4    1      8.43      0.00
   31    5    1      2.66      0.00
   32    6    1      2.23      0.00
   33    7    1     -2.50      0.00
   34    8    1      0.83      0.00
   35    9    1     -1.67      0.00
   36   10    1     -4.97      0.00
   37   11    1     -0.12      0.00
   38   12    1     -5.89      0.00
   39   13    1     -2.21      0.00
   29    1    1     12.32      0.00
   30    2    1     -5.69      0.00
   31    3    1      3.72      0.00
   32    4    1      7.16      0.00
   33    5    1      1.30      0.00
   34    6    1      2.80      0.00
   35    7    1     -3.21      0.00
   36    8    1      1.25      0.00
   37    9    1     -2.11      0.00
   38   10    1     -6.33      0.00
   39   11    1      0.20      0.00
   40   12    1     -3.46      0.00
   41   13    1     -4.78      0.00
   31    1    1      3.12      0.00
   32    2    1      9.98      0.00
   33    3    1      1.19      0.00
   34    4    1     -0.32      0.00
   35    5    1      0.33      0.00
   36    6    1     -1.28      0.00
   37    7    1     -3.84      0.00
   38    8    1      2.05      0.00
   39    9    1     -3.08      0.00
   40   10    1     -6.31      0.00
   41   11    1      1.46      0.00
   42   12    1      1.53      0.00
   33    1    1     -5.92      0.00
   34    2    1     14.02      0.00
   35    3    1     -0.56      0.00
   36    4    1     -2.15      0.00
   37    5    1     -0.35      0.00
   38    6    1     -2.20      0.00
   39    7    1     -4.02      0.00
   40    8    1      1.28      0.00
   41    9    1      0.69      0.00
   42   10    1     -4.23      0.00
   43   11    1     -1.17      0.00
   44   12    1      1.62      0.00
   35    1    1     -9.71      0.00
   36    2    1     11.14      0.00
   37    3    1      0.39      0.00
   38    4    1     -0.68      0.00
   39    5    1     -1.50      0.00
   40    6    1     -2.19      0.00
   41    7    1     -5.48      0.00
   42    8    1     -2.15      0.00
   43    9    1      3.97      0.00
   44   10    1      0.89      0.00
   45   11    1      0.33      0.00
   37    1    1     -6.79      0.00
   38    2    1      3.39      0.00
   39    3    1     -0.42      0.00
   40    4    1      1.39      0.00
   41    5    1      1.48      0.00
   42    6    1      4.42      0.00
   43    7    1     -1.55      0.00
   44    8    1     -2.81      0.00
   45    9    1      6.04      0.00
   46   10    1      5.22      0.00
   47   11    1      1.11      0.00
   39    1    1     -1.09      0.00
   40    2    1      3.21      0.00
   41    3    1      4.30      0.00
   42    4    1      3.18      0.00
   43    5    1      4.37      0.00
   44    6    1      6.44      0.00
   45    7    1      2.54      0.00
   46    8    1      2.04      0.00
   47    9    1      2.98      0.00
   48   10    1      1.40      0.00
   41    1    1     -0.34      0.00
   42    2    1      2.58      0.00
   43    3    1      2.62      0.00
   44    4    1     -1.86      0.00
   45    5    1      1.09      0.00
   46    6    1      1.99      0.00
   47    7    1      2.07      0.00
   48    8    1     -0.88      0.00
   49    9    1      2.80      0.00
   43    1    1     -2.55      0.00
   44    2    1     -1.68      0.00
   45    3    1      0.42      0.00
   46    4    1      0.57      0.00
   47    5    1     -0.23      0.00
   48    6    1      2.99      0.00
   49    7    1     -0.29      0.00
   50    8    1     -7.14      0.00
   51    9    1      8.00      0.00
   45    1    1     -1.59      0.00
   46    2    1     -2.00      0.00
   47    3    1      5.42      0.00
   48    4    1      4.29      0.00
   49    5    1     -0.90      0.00
   50    6    1     15.48      0.00
   51    7    1      3.59      0.00
   52    8    1     -6.11      0.00
   47    1    1     -2.95      0.00
   48    2    1      2.89      0.00
   49    3    1      1.34      0.00
   50    4    1     -2.45      0.00
   51    5    1      0.80      0.00
   52    6    1     12.06      0.00
   53    7    1     -4.63      0.00
   49    1    1     -7.37      0.00
   50    2    1     -0.55      0.00
   51    3    1     -6.13      0.00
   52    4    1     -5.55      0.00
   53    5    1     -4.14      0.00
   54    6    1     -6.98      0.00
   51    1    1     -7.62      0.00
   52    2    1     -0.47      0.00
   53    3    1      1.99      0.00
   54    4    1     -2.76      0.00
   55    5    1     -5.36      0.00
   53    1    1     -5.91      0.00
   54    2    1      2.99      0.00
   55    3    1      6.58      0.00
   56    4    1     -3.44      0.00
   55    1    1     -4.25      0.00
   56    2    1      5.68      0.00
   57    3    1      2.61      0.00
   57    1    1      1.61      0.00
   58    2    1     -0.07      0.00
  -58    2    2     -6.74      0.00
  -57    3    2      1.04      0.00
  -56    4    2     -3.35      0.00
  -55    5    2     -3.77      0.00
  -54    6    2      2.84      0.00
  -53    7    2     -0.87      0.00
  -58    0    2     -2.64      0.00
  -57    1    2     -4.99      0.00
  -56    2    2     -4.32      0.00
  -55    3    2     -1.15      0.00
  -54    4    2     -4.91      0.00
  -53    5    2     -2.95      0.00
  -52    6    2      1.49      0.00
  -51    7    2     -4.55      0.00
  -50    8    2      2.67      0.00
  -49    9    2     -1.43      0.00
  -56    0    2      0.55      0.00
  -55    1    2      6.49      0.00
  -54    2    2     -6.32      0.00
  -53    3    2     -0.53      0.00
  -52    4    2     -2.27      0.00
  -51    5    2      2.85      0.00
  -50    6    2      0.22      0.00
  -49    7    2     -2.94      0.00
  -48    8    2      1.26      0.00
  -47    9    2      1.68      0.00
  -46   10    2      2.77      0.00
  -45   11    2      0.36      0.00
  -54    0    2      4.91      0.00
  -53    1    2      8.88      0.00
  -52    2    2     -7.94      0.00
  -51    3    2      5.55      0.00
  -50    4    2     -3.06      0.00
  -49    5    2     -1.74      0.00
  -48    6    2     -5.18      0.00
  -47    7    2      2.00      0.00
  -46    8    2      2.06      0.00
  -45    9    2      1.73      0.00
  -44   10    2     -1.13      0.00
  -43   11    2      0.71      0.00
  -42   12    2      0.59      0.00
  -52    0    2      3.57      0.00
  -51    1    2      0.12      0.00
  -50    2    2     -5.09      0.00
  -49    3    2      3.99      0.00
  -48    4    2     -7.72      0.00
  -47    5    2     -4.53      0.00
  -46    6    2     -0.67      0.00
  -45    7    2     -0.50      0.00
  -44    8    2      0.41      0.00
  -43    9    2     -0.17      0.00
  -42   10    2     -1.26      0.00
  -41   11    2      4.41      0.00
  -40   12    2      1.40      0.00
  -39   13    2      6.36      0.00
  -50    0    2      3.22      0.00
  -49    1    2     -2.22      0.00
  -48    2    2     -5.00      0.00
  -47    3    2     -2.16      0.00
  -46    4    2     -5.52      0.00
  -45    5    2      1.56      0.00
  -44    6    2      5.26      0.00
  -43    7    2     -7.10      0.00
  -42    8    2      0.75      0.00
  -41    9    2      0.94      0.00
  -40   10    2      1.95      0.00
  -39   11    2      0.13      0.00
  -38   12    2      0.82      0.00
  -37   13    2      7.76      0.00
  -36   14    2     -0.37      0.00
  -48    0    2      3.04      0.00
  -47    1    2      2.26      0.00
  -46    2    2     -4.78      0.00
  -45    3    2     -2.67      0.00
  -44    4    2     -2.38      0.00
  -43    5    2      0.02      0.00
  -42    6    2      1.99      0.00
  -41    7    2     -2.71      0.00
  -40    8    2      2.47      0.00
  -39    9    2     -1.01      0.00
  -38   10    2      3.41      0.00
  -37   11    2     -3.69      0.00
  -36   12    2     -3.89      0.00
  -35   13    2     -0.35      0.00
  -34   14    2     -0.21      0.00
  -46    0    2     -1.02      0.00
  -45    1    2      3.63      0.00
  -44    2    2      0.69      0.00
  -43    3    2      1.25      0.00
  -42    4    2      0.42      0.00
  -41    5    2     -3.15      0.00
  -40    6    2      1.04      0.00
  -39    7    2      3.84      0.00
  -38    8    2     -1.60      0.00
  -37    9    2     -4.86      0.00
  -36   10    2      2.60      0.00
  -35   11    2      0.73      0.00
  -34   12    2     -1.89      0.00
  -33   13    2     -2.75      0.00
  -32   14    2      0.94      0.00
  -31   15    2      3.08      0.00
  -30   16    2      4.65      0.00
  -52    8    2      4.66      0.00
  -44    0    2     -8.04      0.00
  -43    1    2      5.20      0.00
  -42    2    2      4.34      0.00
  -41    3    2      3.83      0.00
  -40    4    2      5.45      0.00
  -39    5    2     -1.31      0.00
  -38    6    2      4.54      0.00
  -37    7    2      1.81      0.00
  -36    8    2     -0.13      0.00
  -35    9    2     -3.28      0.00
  -34   10    2      1.20      0.00
  -33   11    2      3.96      0.00
  -32   12    2      5.32      0.00
  -31   13    2      1.81      0.00
  -30   14    2     -1.18      0.00
  -29   15    2      3.58      0.00
  -28   16    2      4.16      0.00
  -51    9    2     -2.62      0.00
  -42    0    2     -6.91      0.00
  -41    1    2      4.63      0.00
  -40    2    2     -0.02      0.00
  -39    3    2      3.51      0.00
  -38    4    2      5.79      0.00
  -37    5    2      0.14      0.00
  -36    6    2      3.20      0.00
  -35    7    2      0.23      0.00
  -34    8    2      4.28      0.00
  -33    9    2     -0.21      0.00
  -32   10    2     -1.67      0.00
  -31   11    2     -1.65      0.00
  -30   12    2      5.50      0.00
  -29   13    2      1.95      0.00
  -28   14    2     -0.46      0.00
  -27   15    2     -5.56      0.00
  -26   16    2      0.12      0.00
  -25   17    2      6.58      0.00
  -50   10    2     -3.13      0.00
  -40    0    2     -4.05      0.00
  -39    1    2     -1.60      0.00
  -38    2    2     -2.85      0.00
  -37    3    2      1.93      0.00
  -36    4    2     -0.14      0.00
  -35    5    2      2.60      0.00
  -34    6    2      2.65      0.00
  -33    7    2      0.03      0.00
  -32    8    2      4.80      0.00
  -31    9    2      3.30      0.00
  -30   10    2     -0.21      0.00
  -29   11    2     -1.86      0.00
  -28   12    2      1.60      0.00
  -27   13    2      3.55      0.00
  -26   14    2      0.06      0.00
  -25   15    2     -8.75      0.00
  -24   16    2      2.10      0.00
  -23   17    2      5.80      0.00
  -48   10    2      1.27      0.00
  -38    0    2      0.52      0.00
  -37    1    2     -1.97      0.00
  -36    2    2      1.73      0.00
  -35    3    2      0.83      0.00
  -34    4    2     -0.54      0.00
  -33    5    2      7.05      0.00
  -32    6    2      3.20      0.00
  -31    7    2     -0.19      0.00
  -30    8    2     -1.23      0.00
  -29    9    2      4.15      0.00
  -28   10    2      2.28      0.00
  -27   11    2      1.37      0.00
  -26   12    2     -0.97      0.00
  -25   13    2     -0.15      0.00
  -24   14    2     -0.50      0.00
  -23   15    2     -4.37      0.00
  -22   16    2     -2.28      0.00
  -21   17    2      2.42      0.00
  -47   11    2      5.02      0.00
  -36    0    2      4.68      0.00
  -35    1    2     -2.20      0.00
  -34    2    2      5.41      0.00
  -33    3    2      2.89      0.00
  -32    4    2     -1.70      0.00
  -31    5    2      1.68      0.00
  -30    6    2      1.24      0.00
  -29    7    2      0.97      0.00
  -28    8    2     -6.50      0.00
  -27    9    2     -0.14      0.00
  -26   10    2     -1.53      0.00
  -25   11    2     -2.59      0.00
  -24   12    2     -4.37      0.00
  -23   13    2     -0.58      0.00
  -22   14    2      4.67      0.00
  -21   15    2     -5.27      0.00
  -20   16    2     -3.88      0.00
  -19   17    2      0.51      0.00
  -18   18    2     -2.68      0.00
  -34    0    2      3.60      0.00
  -33    1    2     -6.33      0.00
  -32    2    2      5.34      0.00
  -31    3    2      3.11      0.00
  -30    4    2     -2.27      0.00
  -29    5    2     -2.99      0.00
  -28    6    2      0.74      0.00
  -27    7    2      4.02      0.00
  -26    8    2     -9.78      0.00
  -25    9    2     -6.18      0.00
  -24   10    2     -3.87      0.00
  -23   11    2     -6.05      0.00
  -22   12    2      5.14      0.00
  -21   13    2      4.28      0.00
  -20   14    2      5.06      0.00
  -19   15    2     -4.35      0.00
  -18   16    2     -0.04      0.00
  -17   17    2      0.34      0.00
  -16   18    2     -0.94      0.00
  -44   12    2      1.18      0.00
  -32    0    2      5.21      0.00
  -31    1    2     -5.30      0.00
  -30    2    2      3.02      0.00
  -29    3    2      3.19      0.00
  -28    4    2     -0.06      0.00
  -27    5    2     -5.17      0.00
  -26    6    2     -2.88      0.00
  -25    7    2      0.11      0.00
  -24    8    2     -8.06      0.00
  -23    9    2     -6.47      0.00
  -22   10    2      2.48      0.00
  -21   11    2      0.05      0.00
  -20   12    2      6.22      0.00
  -19   13    2      0.35      0.00
  -18   14    2      1.01      0.00
  -17   15    2      2.83      0.00
  -16   16    2      2.80      0.00
  -15   17    2     -1.85      0.00
  -14   18    2      0.45      0.00
  -43   13    2      1.19      0.00
  -30    0    2      3.32      0.00
  -29    1    2     -2.58      0.00
  -28    2    2     -0.48      0.00
  -27    3    2     -2.42      0.00
  -26    4    2     -7.54      0.00
  -25    5    2     -8.46      0.00
  -24    6    2    -12.21      0.00
  -23    7    2     -3.15      0.00
  -22    8    2     -0.86      0.00
  -21    9    2     -3.72      0.00
  -20   10    2      6.83      0.00
  -19   11    2      2.00      0.00
  -18   12    2     -4.35      0.00
  -17   13    2     -2.23      0.00
  -16   14    2      0.50      0.00
  -15   15    2      1.06      0.00
  -14   16    2      1.51      0.00
  -13   17    2     -3.97      0.00
  -12   18    2      4.54      0.00
  -41   13    2     -0.43      0.00
  -28    0    2      0.57      0.00
  -27    1    2     -7.62      0.00
  -26    2    2    -10.87      0.00
  -25    3    2    -15.17      0.00
  -24    4    2    -11.30      0.00
  -23    5    2     -3.03      0.00
  -22    6    2     -5.28      0.00
  -21    7    2      0.07      0.00
  -20    8    2      5.25      0.00
  -19    9    2     -1.06      0.00
  -18   10    2      3.03      0.00
  -17   11    2     -1.66      0.00
  -16   12    2     -6.63      0.00
  -15   13    2      1.95      0.00
  -14   14    2     -3.29      0.00
  -13   15    2     -3.34      0.00
  -12   16    2      1.15      0.00
  -11   17    2      0.27      0.00
  -10   18    2      5.79      0.00
  -26    0    2     -1.84      0.00
  -25    1    2    -12.96      0.00
  -24    2    2    -12.97      0.00
  -23    3    2    -18.70      0.00
  -22    4    2      7.37      0.00
  -21    5    2     15.64      0.00
  -20    6    2     12.68      0.00
  -19    7    2      5.32      0.00
  -18    8    2      7.03      0.00
  -17    9    2     -2.05      0.00
  -16   10    2     -0.99      0.00
  -15   11    2     -4.79      0.00
  -14   12    2     -0.66      0.00
  -13   13    2      5.29      0.00
  -12   14    2      0.85      0.00
  -11   15    2      0.17      0.00
  -10   16    2     -3.54      0.00
   -9   17    2      0.84      0.00
   -8   18    2      0.56      0.00
   -7   19    2     -1.43      0.00
  -38   14    2     -1.64      0.00
  -24    0    2    -22.45      0.00
  -23    1    2     -1.36      0.00
  -22    2    2      5.42      0.00
  -21    3    2     -9.94      0.00
  -20    4    2     12.99      0.00
  -19    5    2     11.54      0.00
  -18    6    2      5.65      0.00
  -17    7    2      4.74      0.00
  -16    8    2      0.50      0.00
  -15    9    2     -5.56      0.00
  -14   10    2      3.02      0.00
  -13   11    2     -2.42      0.00
  -12   12    2      1.34      0.00
  -11   13    2      1.29      0.00
  -10   14    2      7.39      0.00
   -9   15    2      4.17      0.00
   -8   16    2     -1.32      0.00
   -7   17    2     -4.03      0.00
   -6   18    2     -1.50      0.00
   -5   19    2     -0.47      0.00
  -22    0    2    -44.06      0.00
  -21    1    2     18.07      0.00
  -20    2    2     21.36      0.00
  -19    3    2      1.43      0.00
  -18    4    2     -7.46      0.00
  -17    5    2     -6.03      0.00
  -16    6    2    -20.81      0.00
  -15    7    2     -7.43      0.00
  -14    8    2     -6.10      0.00
  -13    9    2     -5.60      0.00
  -12   10    2      1.96      0.00
  -11   11    2     -1.38      0.00
  -10   12    2     -0.58      0.00
   -9   13    2     -8.56      0.00
   -8   14    2      5.77      0.00
   -7   15    2      5.03      0.00
   -6   16    2      6.42      0.00
   -5   17    2     -6.92      0.00
   -4   18    2     -3.01      0.00
   -3   19    2     -0.05      0.00
  -35   15    2      7.98      0.00
  -20    0    2    -20.83      0.00
  -19    1    2     14.83      0.00
  -18    2    2     14.85      0.00
  -17    3    2      3.85      0.00
  -16    4    2      0.16      0.00
  -15    5    2      7.02      0.00
  -14    6    2    -17.95      0.00
  -13    7    2     -7.66      0.00
  -12    8    2      4.02      0.00
  -11    9    2     -5.53      0.00
  -10   10    2     -3.74      0.00
   -9   11    2      4.17      0.00
   -8   12    2      2.04      0.00
   -7   13    2     -3.10      0.00
   -6   14    2     -1.86      0.00
   -5   15    2     -0.75      0.00
   -4   16    2      6.66      0.00
   -3   17    2     -2.24      0.00
   -2   18    2     -3.29      0.00
   -1   19    2      0.17      0.00
  -33   15    2      1.21      0.00
  -18    0    2     24.04      0.00
  -17    1    2     -6.23      0.00
  -16    2    2      4.55      0.00
  -15    3    2     -1.56      0.00
  -14    4    2     22.61      0.00
  -13    5    2     32.50      0.00
  -12    6    2     18.22      0.00
  -11    7    2      3.39      0.00
  -10    8    2      8.83      0.00
   -9    9    2     -0.86      0.00
   -8   10    2      3.42      0.00
   -7   11    2      8.42      0.00
   -6   12    2      2.81      0.00
   -5   13    2      3.30      0.00
   -4   14    2     -3.78      0.00
   -3   15    2     -3.02      0.00
   -2   16    2      4.53      0.00
   -1   17    2      1.29      0.00
    0   18    2     -1.91      0.00
    1   19    2      1.72      0.00
  -32   16    2     -2.95      0.00
  -16    0    2     43.20      0.00
  -15    1    2    -29.71      0.00
  -14    2    2      5.52      0.00
  -13    3    2     13.27      0.00
  -12    4    2    -16.03      0.00
  -11    5    2      3.76      0.00
  -10    6    2     16.22      0.00
   -9    7    2     -0.43      0.00
   -8    8    2     -7.05      0.00
   -7    9    2     -0.02      0.00
   -6   10    2      7.19      0.00
   -5   11    2      0.10      0.00
   -4   12    2     -2.44      0.00
   -3   13    2      0.38      0.00
   -2   14    2      1.72      0.00
   -1   15    2      0.45      0.00
    0   16    2      1.26      0.00
    1   17    2     -2.56      0.00
    2   18    2     -1.68      0.00
    3   19    2      4.29      0.00
  -14    0    2     65.99      0.00
  -13    1    2    -40.42      0.00
  -12    2    2     23.26      0.00
  -11    3    2     62.12      0.00
  -10    4    2    -66.56      0.00
   -9    5    2    -44.71      0.00
   -8    6    2    -10.53      0.00
   -7    7    2      3.77      0.00
   -6    8    2    -10.19      0.00
   -5    9    2     -2.74      0.00
   -4   10    2      5.84      0.00
   -3   11    2     -1.54      0.00
   -2   12    2     -1.80      0.00
   -1   13    2     -2.76      0.00
    0   14    2      0.82      0.00
    1   15    2     -0.73      0.00
    2   16    2     -0.86      0.00
    3   17    2     -0.71      0.00
    4   18    2     -2.21      0.00
    5   19    2      2.01      0.00
  -12    0    2    202.79      0.00
  -11    1    2    -40.92      0.00
  -10    2    2     19.86      0.00
   -9    3    2     86.33      0.00
   -8    4    2      2.41      0.00
   -7    5    2    -34.09      0.00
   -6    6    2     -2.18      0.00
   -5    7    2     23.66      0.00
   -4    8    2     16.60      0.00
   -3    9    2      0.05      0.00
   -2   10    2      6.59      0.00
   -1   11    2      0.18      0.00
    0   12    2      2.24      0.00
    1   13    2      3.30      0.00
    2   14    2     -3.50      0.00
    3   15    2     -3.15      0.00
    4   16    2      1.08      0.00
    5   17    2      3.82      0.00
    6   18    2     -0.86      0.00
    7   19    2     -1.14      0.00
  -10    0    2    286.42      0.00
   -9    1    2    -96.24      0.00
   -8    2    2    -38.27      0.00
   -7    3    2     84.08      0.00
   -6    4    2    112.90      0.00
   -5    5    2      3.30      0.00
   -4    6    2     29.26      0.00
   -3    7    2     26.56      0.00
   -2    8    2     23.97      0.00
   -1    9    2     -4.39      0.00
    0   10    2      1.91      0.00
    1   11    2     -3.05      0.00
    2   12    2      5.48      0.00
    3   13    2      4.61      0.00
    4   14    2     -5.51      0.00
    5   15    2     -2.28      0.00
    6   16    2      5.35      0.00
    7   17    2     -0.21      0.00
    8   18    2      1.26      0.00
   -8    0    2    121.57      0.00
   -7    1    2    -91.15      0.00
   -6    2    2    -88.52      0.00
   -5    3    2     87.28      0.00
   -4    4    2     94.03      0.00
   -3    5    2     19.53      0.00
   -2    6    2     23.01      0.00
   -1    7    2     -9.08      0.00
    0    8    2     -9.31      0.00
    1    9    2     -7.99      0.00
    2   10    2     -5.74      0.00
    3   11    2     -4.44      0.00
    4   12    2      4.81      0.00
    5   13    2      2.15      0.00
    6   14    2     -1.52      0.00
    7   15    2      3.25      0.00
    8   16    2      5.15      0.00
    9   17    2     -5.39      0.00
   10   18    2      1.68      0.00
   -6    0    2    115.42      0.00
   -5    1    2    114.78      0.00
   -4    2    2    -63.73      0.00
   -3    3    2     72.65      0.00
   -2    4    2      2.08      0.00
   -1    5    2      8.10      0.00
    0    6    2    -29.26      0.00
    1    7    2    -33.26      0.00
    2    8    2     -9.40      0.00
    3    9    2      4.34      0.00
    4   10    2    -14.06      0.00
    5   11    2     -0.44      0.00
    6   12    2      2.67      0.00
    7   13    2      0.71      0.00
    8   14    2      3.38      0.00
    9   15    2      0.91      0.00
   10   16    2      3.41      0.00
   11   17    2     -1.21      0.00
   12   18    2      1.53      0.00
   -4    0    2    353.20      0.00
   -3    1    2    256.69      0.00
   -2    2    2     30.06      0.00
   -1    3    2    -63.99      0.00
    0    4    2    -55.48      0.00
    1    5    2    -14.58      0.00
    2    6    2    -44.21      0.00
    3    7    2    -20.29      0.00
    4    8    2     15.55      0.00
    5    9    2      7.77      0.00
    6   10    2     -7.33      0.00
    7   11    2      4.57      0.00
    8   12    2     -0.37      0.00
    9   13    2      0.13      0.00
   10   14    2      7.48      0.00
   11   15    2      0.99      0.00
   12   16    2      4.49      0.00
   13   17    2      0.25      0.00
   14   18    2     -1.56      0.00
   -2    0    2    -74.47      0.00
   -1    1    2     85.71      0.00
    0    2    2     54.52      0.00
    1    3    2   -322.18      0.00
    2    4    2    -99.94      0.00
    3    5    2     -9.60      0.00
    4    6    2     -7.52      0.00
    5    7    2    -17.64      0.00
    6    8    2     15.03      0.00
    7    9    2      7.80      0.00
    8   10    2      7.15      0.00
    9   11    2      1.16      0.00
   10   12    2     -3.63      0.00
   11   13    2      1.01      0.00
   12   14    2      5.86      0.00
   13   15    2      0.94      0.00
   14   16    2      2.28      0.00
   15   17    2      1.10      0.00
   16   18    2     -4.59      0.00
    0    0    2  -1135.76      0.00
    1    1    2    -32.91      0.00
    2    2    2    -50.51      0.00
    3    3    2   -368.13      0.00
    4    4    2    -59.29      0.00
    5    5    2     26.11      0.00
    6    6    2     33.60      0.00
    7    7    2     -6.10      0.00
    8    8    2     -2.30      0.00
    9    9    2      2.28      0.00
   10   10    2      2.24      0.00
   11   11    2      0.42      0.00
   12   12    2     -1.34      0.00
   13   13    2      1.97      0.00
   14   14    2     -2.54      0.00
   15   15    2     -0.36      0.00
   16   16    2      2.14      0.00
   17   17    2      3.88      0.00
   18   18    2     -5.14      0.00
    2    0    2  -1278.24      0.00
    3    1    2    132.61      0.00
    4    2    2   -128.45      0.00
    5    3    2    -28.60      0.00
    6    4    2     40.03      0.00
    7    5    2     22.40      0.00
    8    6    2     41.86      0.00
    9    7    2     10.19      0.00
   10    8    2     -7.61      0.00
   11    9    2     -3.58      0.00
   12   10    2     -3.83      0.00
   13   11    2      7.70      0.00
   14   12    2      0.36      0.00
   15   13    2     -2.33      0.00
   16   14    2     -2.08      0.00
   17   15    2     -1.55      0.00
   18   16    2     -0.08      0.00
   19   17    2      0.08      0.00
    4    0    2   -422.41      0.00
    5    1    2    176.60      0.00
    6    2    2    -66.04      0.00
    7    3    2    223.33      0.00
    8    4    2     42.32      0.00
    9    5    2    -27.27      0.00
   10    6    2     19.33      0.00
   11    7    2     11.85      0.00
   12    8    2     -1.43      0.00
   13    9    2     -4.96      0.00
   14   10    2     -1.63      0.00
   15   11    2      4.20      0.00
   16   12    2      2.70      0.00
   17   13    2     -2.95      0.00
   18   14    2      0.50      0.00
   19   15    2     -4.46      0.00
   20   16    2     -4.49      0.00
   21   17    2     -0.64      0.00
    6    0    2     94.86      0.00
    7    1    2     68.35      0.00
    8    2    2     25.11      0.00
    9    3    2    134.74      0.00
   10    4    2    -24.83      0.00
   11    5    2    -38.65      0.00
   12    6    2      5.42      0.00
   13    7    2     -7.02      0.00
   14    8    2      2.37      0.00
   15    9    2     -2.46      0.00
   16   10    2     -1.25      0.00
   17   11    2     -4.12      0.00
   18   12    2     -1.30      0.00
   19   13    2     -3.19      0.00
   20   14    2     -2.41      0.00
   21   15    2     -2.93      0.00
   22   16    2     -5.33      0.00
   23   17    2      5.54      0.00
    8    0    2     48.91      0.00
    9    1    2     35.76      0.00
   10    2    2     13.55      0.00
   11    3    2     -5.58      0.00
   12    4    2    -22.67      0.00
   13    5    2      1.49      0.00
   14    6    2    -10.43      0.00
   15    7    2    -11.61      0.00
   16    8    2      7.68      0.00
   17    9    2     -5.47      0.00
   18   10    2     -2.36      0.00
   19   11    2     -7.07      0.00
   20   12    2     -3.08      0.00
   21   13    2      2.60      0.00
   22   14    2     -0.29      0.00
   23   15    2      2.73      0.00
   24   16    2     -2.24      0.00
   25   17    2      2.70      0.00
   10    0    2     15.49      0.00
   11    1    2     44.66      0.00
   12    2    2    -38.97      0.00
   13    3    2     14.38      0.00
   14    4    2     30.04      0.00
   15    5    2      7.24      0.00
   16    6    2    -15.34      0.00
   17    7    2      1.89      0.00
   18    8    2      4.71      0.00
   19    9    2     -6.48      0.00
   20   10    2      0.74      0.00
   21   11    2      1.04      0.00
   22   12    2      2.42      0.00
   23   13    2      0.73      0.00
   24   14    2      0.16      0.00
   25   15    2      3.59      0.00
   26   16    2      4.28      0.00
   12    0    2     95.12      0.00
   13    1    2      9.24      0.00
   14    2    2    -28.21      0.00
   15    3    2     44.61      0.00
   16    4    2     25.91      0.00
   17    5    2    -11.51      0.00
   18    6    2      0.54      0.00
   19    7    2      1.63      0.00
   20    8    2     -1.97      0.00
   21    9    2      0.84      0.00
   22   10    2      4.07      0.00
   23   11    2      3.28      0.00
   24   12    2     -0.57      0.00
   25   13    2      0.05      0.00
   26   14    2      0.08      0.00
   27   15    2     -1.37      0.00
   28   16    2     13.91      0.00
   14    0    2    105.48      0.00
   15    1    2     -1.97      0.00
   16    2    2      1.11      0.00
   17    3    2     12.26      0.00
   18    4    2     -6.21      0.00
   19    5    2    -10.70      0.00
   20    6    2     16.61      0.00
   21    7    2     -5.47      0.00
   22    8    2      1.22      0.00
   23    9    2      9.46      0.00
   24   10    2     -2.13      0.00
   25   11    2     -1.90      0.00
   26   12    2     -3.36      0.00
   27   13    2      3.44      0.00
   28   14    2     -2.86      0.00
   29   15    2     -2.70      0.00
   30   16    2     14.20      0.00
   16    0    2     63.20      0.00
   17    1    2      6.17      0.00
   18    2    2     -3.46      0.00
   19    3    2     -4.01      0.00
   20    4    2     -5.75      0.00
   21    5    2      6.89      0.00
   22    6    2     15.67      0.00
   23    7    2     -6.60      0.00
   24    8    2      5.86      0.00
   25    9    2      1.97      0.00
   26   10    2     -6.68      0.00
   27   11    2      0.25      0.00
   28   12    2     -3.37      0.00
   29   13    2      1.38      0.00
   30   14    2      2.18      0.00
   31   15    2      0.92      0.00
   18    0    2     24.54      0.00
   19    1    2      8.06      0.00
   20    2    2     -6.70      0.00
   21    3    2     15.83      0.00
   22    4    2     13.06      0.00
   23    5    2      7.44      0.00
   24    6    2      2.89      0.00
   25    7    2     -4.57      0.00
   26    8    2      3.34      0.00
   27    9    2     -8.02      0.00
   28   10    2     -0.81      0.00
   29   11    2      3.88      0.00
   30   12    2     -1.85      0.00
   31   13    2      2.30      0.00
   32   14    2      6.37      0.00
   33   15    2     -0.95      0.00
   20    0    2     13.67      0.00
   21    1    2     11.85      0.00
   22    2    2      8.12      0.00
   23    3    2     12.21      0.00
   24    4    2      5.42      0.00
   25    5    2      1.51      0.00
   26    6    2     -0.27      0.00
   27    7    2     -3.28      0.00
   28    8    2     -3.71      0.00
   29    9    2     -7.31      0.00
   30   10    2      0.72      0.00
   31   11    2      3.77      0.00
   32   12    2     -1.45      0.00
   33   13    2     -2.39      0.00
   34   14    2      0.45      0.00
   35   15    2     -2.45      0.00
   22    0    2     -3.88      0.00
   23    1    2     22.16      0.00
   24    2    2     10.36      0.00
   25    3    2    -11.88      0.00
   26    4    2     -4.95      0.00
   27    5    2     -0.17      0.00
   28    6    2     -1.37      0.00
   29    7    2     -7.46      0.00
   30    8    2     -5.63      0.00
   31    9    2      1.58      0.00
   32   10    2     -1.04      0.00
   33   11    2      1.78      0.00
   34   12    2     -7.10      0.00
   35   13    2     -5.37      0.00
   36   14    2     -1.43      0.00
   24    0    2    -29.16      0.00
   25    1    2     17.47      0.00
   26    2    2     -7.63      0.00
   27    3    2    -16.74      0.00
   28    4    2     -6.74      0.00
   29    5    2     -6.22      0.00
   30    6    2     -4.31      0.00
   31    7    2     -6.15      0.00
   32    8    2      2.47      0.00
   33    9    2      4.91      0.00
   34   10    2      0.23      0.00
   35   11    2     -0.22      0.00
   36   12    2     -3.70      0.00
   37   13    2      2.52      0.00
   38   14    2     -0.50      0.00
   26    0    2    -36.60      0.00
   27    1    2     -0.21      0.00
   28    2    2    -17.48      0.00
   29    3    2     -2.67      0.00
   30    4    2     -5.95      0.00
   31    5    2     -5.49      0.00
   32    6    2     -0.55      0.00
   33    7    2     -0.97      0.00
   34    8    2      4.83      0.00
   35    9    2      0.59      0.00
   36   10    2      0.77      0.00
   37   11    2     -4.47      0.00
   38   12    2      2.11      0.00
   39   13    2      7.83      0.00
   28    0    2    -13.87      0.00
   29    1    2    -10.44      0.00
   30    2    2    -10.80      0.00
   31    3    2      6.72      0.00
   32    4    2     -3.81      0.00
   33    5    2      5.06      0.00
   34    6    2      3.25      0.00
   35    7    2      0.60      0.00
   36    8    2      1.77      0.00
   37    9    2     -4.83      0.00
   38   10    2      2.12      0.00
   39   11    2     -3.34      0.00
   40   12    2      2.89      0.00
   41   13    2      8.16      0.00
   30    0    2      2.93      0.00
   31    1    2     -6.99      0.00
   32    2    2     -3.15      0.00
   33    3    2      5.88      0.00
   34    4    2      1.25      0.00
   35    5    2      8.43      0.00
   36    6    2      1.31      0.00
   37    7    2      0.31      0.00
   38    8    2     -0.44      0.00
   39    9    2     -5.14      0.00
   40   10    2      8.12      0.00
   41   11    2      3.33      0.00
   42   12    2     -0.68      0.00
   32    0    2      7.31      0.00
   33    1    2     -0.20      0.00
   34    2    2     -1.29      0.00
   35    3    2      2.45      0.00
   36    4    2      0.33      0.00
   37    5    2      2.43      0.00
   38    6    2      0.28      0.00
   39    7    2      1.70      0.00
   40    8    2      3.55      0.00
   41    9    2      1.31      0.00
   42   10    2      3.91      0.00
   43   11    2      3.11      0.00
   44   12    2     -2.96      0.00
   34    0    2      6.06      0.00
   35    1    2      2.40      0.00
   36    2    2      1.82      0.00
   37    3    2      4.05      0.00
   38    4    2      0.20      0.00
   39    5    2      1.02      0.00
   40    6    2      3.64      0.00
   41    7    2      4.28      0.00
   42    8    2      3.36      0.00
   43    9    2      2.01      0.00
   44   10    2     -4.26      0.00
   45   11    2     -2.19      0.00
   36    0    2      8.82      0.00
   37    1    2     -1.50      0.00
   38    2    2      0.59      0.00
   39    3    2      5.43      0.00
   40    4    2     -1.92      0.00
   41    5    2      1.88      0.00
   42    6    2      2.62      0.00
   43    7    2     -2.97      0.00
   44    8    2     -2.05      0.00
   45    9    2      2.90      0.00
   46   10    2     -0.46      0.00
   47   11    2     -3.08      0.00
   38    0    2      5.54      0.00
   39    1    2     -8.52      0.00
   40    2    2     -1.44      0.00
   41    3    2      4.88      0.00
   42    4    2     -0.03      0.00
   43    5    2      4.06      0.00
   44    6    2      2.39      0.00
   45    7    2     -2.51      0.00
   46    8    2      0.04      0.00
   47    9    2      3.45      0.00
   48   10    2      4.48      0.00
   40    0    2      0.93      0.00
   41    1    2     -2.30      0.00
   42    2    2      2.72      0.00
   43    3    2      5.56      0.00
   44    4    2      4.97      0.00
   45    5    2      0.16      0.00
   46    6    2      5.22      0.00
   47    7    2      3.54      0.00
   48    8    2      0.06      0.00
   49    9    2      2.01      0.00
   42    0    2     -7.52      0.00
   43    1    2      4.74      0.00
   44    2    2      2.15      0.00
   45    3    2      2.51      0.00
   46    4    2      3.15      0.00
   47    5    2     -8.84      0.00
   48    6    2      2.38      0.00
   49    7    2     -0.37      0.00
   50    8    2     -2.27      0.00
   51    9    2      2.17      0.00
   44    0    2     -8.52      0.00
   45    1    2      3.87      0.00
   46    2    2      1.11      0.00
   47    3    2     -1.61      0.00
   48    4    2     -5.77      0.00
   49    5    2     -7.94      0.00
   50    6    2      0.72      0.00
   51    7    2     -7.10      0.00
   52    8    2     -2.20      0.00
   46    0    2     -8.14      0.00
   47    1    2     -3.03      0.00
   48    2    2      1.48      0.00
   49    3    2     -5.16      0.00
   50    4    2     -2.23      0.00
   51    5    2      3.58      0.00
   52    6    2      1.63      0.00
   53    7    2     -1.83      0.00
   48    0    2    -11.81      0.00
   49    1    2     -0.76      0.00
   50    2    2     -0.96      0.00
   51    3    2     -4.20      0.00
   52    4    2      0.85      0.00
   53    5    2     -5.19      0.00
   54    6    2     -2.27      0.00
   50    0    2     -9.19      0.00
   51    1    2      2.26      0.00
   52    2    2     -3.46      0.00
   53    3    2     -4.02      0.00
   54    4    2     -5.35      0.00
   55    5    2    -11.97      0.00
   52    0    2     -0.65      0.00
   53    1    2      3.49      0.00
   54    2    2      3.28      0.00
   55    3    2     -1.71      0.00
   56    4    2      0.48      0.00
   54    0    2      4.65      0.00
   55    1    2      5.94      0.00
   56    2    2      2.85      0.00
   57    3    2     -5.52      0.00
   56    0    2      9.43      0.00
   57    1    2      4.24      0.00
   58    2    2     -5.95      0.00
   58    0    2      8.28      0.00
  -58    2    3      7.29      0.00
  -57    3    3     -4.15      0.00
  -56    4    3      0.83      0.00
  -55    5    3      5.11      0.00
  -54    6    3     12.11      0.00
  -53    7    3      0.95      0.00
  -57    1    3     -0.73      0.00
  -56    2    3      7.22      0.00
  -55    3    3     -4.03      0.00
  -54    4    3      2.53      0.00
  -53    5    3      3.49      0.00
  -52    6    3      1.06      0.00
  -51    7    3      2.24      0.00
  -50    8    3     -2.07      0.00
  -49    9    3     -1.36      0.00
  -48   10    3      3.81      0.00
  -55    1    3      4.44      0.00
  -54    2    3     -4.84      0.00
  -53    3    3     -2.37      0.00
  -52    4    3     -0.05      0.00
  -51    5    3     -0.94      0.00
  -50    6    3     -1.59      0.00
  -49    7    3      2.68      0.00
  -48    8    3      1.29      0.00
  -47    9    3      0.11      0.00
  -46   10    3      0.36      0.00
  -45   11    3      0.87      0.00
  -53    1    3      2.10      0.00
  -52    2    3     -7.49      0.00
  -51    3    3      0.96      0.00
  -50    4    3     -0.07      0.00
  -49    5    3     -1.86      0.00
  -48    6    3      3.12      0.00
  -47    7    3     -0.65      0.00
  -46    8    3      0.02      0.00
  -45    9    3     -4.21      0.00
  -44   10    3     -1.66      0.00
  -43   11    3      1.22      0.00
  -42   12    3     -1.20      0.00
  -51    1    3      4.26      0.00
  -50    2    3      3.27      0.00
  -49    3    3      0.34      0.00
  -48    4    3     -2.22      0.00
  -47    5    3     -7.47      0.00
  -46    6    3      0.51      0.00
  -45    7    3     -6.60      0.00
  -44    8    3      2.15      0.00
  -43    9    3     -5.19      0.00
  -42   10    3     -0.02      0.00
  -41   11    3      0.65      0.00
  -40   12    3     -2.00      0.00
  -39   13    3      3.67      0.00
  -49    1    3      2.60      0.00
  -48    2    3      4.71      0.00
  -47    3    3     -0.99      0.00
  -46    4    3     -0.76      0.00
  -45    5    3     -4.43      0.00
  -44    6    3     -3.77      0.00
  -43    7    3     -6.75      0.00
  -42    8    3      4.98      0.00
  -41    9    3     -5.51      0.00
  -40   10    3      0.02      0.00
  -39   11    3      3.25      0.00
  -38   12    3      5.33      0.00
  -37   13    3     10.43      0.00
  -36   14    3      3.34      0.00
  -47    1    3     -3.37      0.00
  -46    2    3      3.03      0.00
  -45    3    3      0.22      0.00
  -44    4    3     -0.86      0.00
  -43    5    3      1.68      0.00
  -42    6    3     -2.91      0.00
  -41    7    3     -0.03      0.00
  -40    8    3      3.50      0.00
  -39    9    3     -4.30      0.00
  -38   10    3      1.03      0.00
  -37   11    3      1.90      0.00
  -36   12    3      4.64      0.00
  -35   13    3     10.68      0.00
  -34   14    3      3.61      0.00
  -33   15    3     -4.98      0.00
  -45    1    3     -4.15      0.00
  -44    2    3      4.55      0.00
  -43    3    3     -2.35      0.00
  -42    4    3     -5.55      0.00
  -41    5    3      3.08      0.00
  -40    6    3      1.32      0.00
  -39    7    3      2.69      0.00
  -38    8    3      0.92      0.00
  -37    9    3     -0.95      0.00
  -36   10    3      3.01      0.00
  -35   11    3     -4.24      0.00
  -34   12    3     -6.15      0.00
  -33   13    3      3.91      0.00
  -32   14    3      1.66      0.00
  -31   15    3     -3.79      0.00
  -30   16    3     -4.27      0.00
  -52    8    3     -3.86      0.00
  -43    1    3     -1.74      0.00
  -42    2    3      4.57      0.00
  -41    3    3      1.54      0.00
  -40    4    3     -2.35      0.00
  -39    5    3      0.55      0.00
  -38    6    3     -0.55      0.00
  -37    7    3     -0.55      0.00
  -36    8    3      0.87      0.00
  -35    9    3     -2.53      0.00
  -34   10    3      3.41      0.00
  -33   11    3     -1.33      0.00
  -32   12    3     -4.50      0.00
  -31   13    3      0.85      0.00
  -30   14    3      2.85      0.00
  -29   15    3     -0.81      0.00
  -28   16    3     -6.21      0.00
  -51    9    3     -6.31      0.00
  -41    1    3     -2.48      0.00
  -40    2    3      5.40      0.00
  -39    3    3      5.00      0.00
  -38    4    3     -0.65      0.00
  -37    5    3     -1.64      0.00
  -36    6    3     -2.37      0.00
  -35    7    3      1.36      0.00
  -34    8    3      1.70      0.00
  -33    9    3     -5.58      0.00
  -32   10    3      3.20      0.00
  -31   11    3      6.29      0.00
  -30   12    3      3.42      0.00
  -29   13    3     -2.63      0.00
  -28   14    3      0.20      0.00
  -27   15    3     -0.54      0.00
  -26   16    3      1.36      0.00
  -25   17    3      3.25      0.00
  -50   10    3     -2.38      0.00
  -39    1    3     -4.79      0.00
  -38    2    3     -0.29      0.00
  -37    3    3     -2.85      0.00
  -36    4    3      0.32      0.00
  -35    5    3      1.29      0.00
  -34    6    3     -4.03      0.00
  -33    7    3      1.65      0.00
  -32    8    3      4.41      0.00
  -31    9    3     -4.71      0.00
  -30   10    3      0.29      0.00
  -29   11    3      0.58      0.00
  -28   12    3      2.22      0.00
  -27   13    3     -5.07      0.00
  -26   14    3     -4.69      0.00
  -25   15    3      4.92      0.00
  -24   16    3      3.04      0.00
  -23   17    3      0.41      0.00
  -37    1    3     -5.65      0.00
  -36    2    3     -8.71      0.00
  -35    3    3     -5.45      0.00
  -34    4    3      3.24      0.00
  -33    5    3      3.35      0.00
  -32    6    3     -5.98      0.00
  -31    7    3      0.56      0.00
  -30    8    3      7.00      0.00
  -29    9    3     -1.29      0.00
  -28   10    3     -3.36      0.00
  -27   11    3     -6.28      0.00
  -26   12    3     -1.10      0.00
  -25   13    3     -4.90      0.00
  -24   14    3     -0.12      0.00
  -23   15    3      5.43      0.00
  -22   16    3      0.46      0.00
  -21   17    3     -0.34      0.00
  -47   11    3      0.28      0.00
  -35    1    3      3.26      0.00
  -34    2    3     -6.82      0.00
  -33    3    3     -2.26      0.00
  -32    4    3     -2.07      0.00
  -31    5    3      5.35      0.00
  -30    6    3     -5.51      0.00
  -29    7    3     -4.66      0.00
  -28    8    3      1.96      0.00
  -27    9    3     -2.05      0.00
  -26   10    3     -3.19      0.00
  -25   11    3     -7.49      0.00
  -24   12    3     -1.65      0.00
  -23   13    3      0.45      0.00
  -22   14    3      1.43      0.00
  -21   15    3     -2.77      0.00
  -20   16    3      2.72      0.00
  -19   17    3     -0.70      0.00
  -18   18    3     -0.14      0.00
  -33    1    3     10.48      0.00
  -32    2    3     -5.71      0.00
  -31    3    3     -3.18      0.00
  -30    4    3    -10.38      0.00
  -29    5    3      4.01      0.00
  -28    6    3     -4.72      0.00
  -27    7    3     -9.19      0.00
  -26    8    3     -3.35      0.00
  -25    9    3     -0.88      0.00
  -24   10    3     -1.59      0.00
  -23   11    3     -1.59      0.00
  -22   12    3      6.11      0.00
  -21   13    3      1.44      0.00
  -20   14    3     -2.01      0.00
  -19   15    3     -3.29      0.00
  -18   16    3      2.78      0.00
  -17   17    3     -1.99      0.00
  -16   18    3      0.18      0.00
  -44   12    3      1.89      0.00
  -31    1    3      6.41      0.00
  -30    2    3    -10.39      0.00
  -29    3    3      0.34      0.00
  -28    4    3    -12.27      0.00
  -27    5    3      3.25      0.00
  -26    6    3     -0.47      0.00
  -25    7    3     -5.33      0.00
  -24    8    3     -0.45      0.00
  -23    9    3      4.92      0.00
  -22   10    3      4.64      0.00
  -21   11    3      6.31      0.00
  -20   12    3      4.89      0.00
  -19   13    3     -1.00      0.00
  -18   14    3     -1.04      0.00
  -17   15    3     -0.82      0.00
  -16   16    3     -0.84      0.00
  -15   17    3     -5.93      0.00
  -14   18    3      2.20      0.00
  -43   13    3     -1.28      0.00
  -29    1    3      4.40      0.00
  -28    2    3     -8.99      0.00
  -27    3    3      4.48      0.00
  -26    4    3     -9.35      0.00
  -25    5    3      6.31      0.00
  -24    6    3      6.72      0.00
  -23    7    3      7.12      0.00
  -22    8    3      3.30      0.00
  -21    9    3      6.28      0.00
  -20   10    3      4.63      0.00
  -19   11    3      0.42      0.00
  -18   12    3     -4.10      0.00
  -17   13    3     -1.91      0.00
  -16   14    3      1.65      0.00
  -15   15    3     -1.58      0.00
  -14   16    3     -0.02      0.00
  -13   17    3     -6.88      0.00
  -12   18    3      4.30      0.00
  -41   13    3     -1.33      0.00
  -27    1    3     -1.61      0.00
  -26    2    3      6.46      0.00
  -25    3    3      3.93      0.00
  -24    4    3     -5.04      0.00
  -23    5    3      9.42      0.00
  -22    6    3     10.26      0.00
  -21    7    3      3.89      0.00
  -20    8    3     -1.58      0.00
  -19    9    3     -4.15      0.00
  -18   10    3      0.73      0.00
  -17   11    3     -3.10      0.00
  -16   12    3     -7.10      0.00
  -15   13    3     -3.97      0.00
  -14   14    3     -0.28      0.00
  -13   15    3      2.35      0.00
  -12   16    3      2.39      0.00
  -11   17    3     -3.18      0.00
  -10   18    3      2.49      0.00
  -25    1    3    -20.16      0.00
  -24    2    3     24.51      0.00
  -23    3    3      8.58      0.00
  -22    4    3      4.00      0.00
  -21    5    3      9.91      0.00
  -20    6    3      5.34      0.00
  -19    7    3     -9.20      0.00
  -18    8    3     -4.36      0.00
  -17    9    3     -7.80      0.00
  -16   10    3      0.39      0.00
  -15   11    3      0.14      0.00
  -14   12    3     -4.07      0.00
  -13   13    3     -3.51      0.00
  -12   14    3      0.36      0.00
  -11   15    3      0.59      0.00
  -10   16    3      2.24      0.00
   -9   17    3      0.71      0.00
   -8   18    3      0.89      0.00
  -38   14    3     -3.06      0.00
  -23    1    3    -21.87      0.00
  -22    2    3     29.75      0.00
  -21    3    3     16.17      0.00
  -20    4    3      6.52      0.00
  -19    5    3      9.16      0.00
  -18    6    3      4.81      0.00
  -17    7    3     -4.83      0.00
  -16    8    3     -0.19      0.00
  -15    9    3     -1.92      0.00
  -14   10    3      1.33      0.00
  -13   11    3      2.91      0.00
  -12   12    3      0.62      0.00
  -11   13    3      2.04      0.00
  -10   14    3      2.66      0.00
   -9   15    3     -6.83      0.00
   -8   16    3     -0.51      0.00
   -7   17    3     -0.77      0.00
   -6   18    3      2.42      0.00
   -5   19    3     -0.21      0.00
  -21    1    3     -5.68      0.00
  -20    2    3     17.50      0.00
  -19    3    3      1.72      0.00
  -18    4    3    -13.01      0.00
  -17    5    3      0.74      0.00
  -16    6    3      2.84      0.00
  -15    7    3      5.10      0.00
  -14    8    3      4.37      0.00
  -13    9    3      3.32      0.00
  -12   10    3      1.58      0.00
  -11   11    3      2.90      0.00
  -10   12    3     -2.17      0.00
   -9   13    3      3.61      0.00
   -8   14    3      6.57      0.00
   -7   15    3     -4.21      0.00
   -6   16    3     -4.70      0.00
   -5   17    3     -2.56      0.00
   -4   18    3      4.76      0.00
   -3   19    3     -0.17      0.00
  -35   15    3     -1.87      0.00
  -19    1    3     -5.32      0.00
  -18    2    3      6.73      0.00
  -17    3    3    -13.94      0.00
  -16    4    3    -15.52      0.00
  -15    5    3    -13.95      0.00
  -14    6    3     -7.87      0.00
  -13    7    3      2.58      0.00
  -12    8    3      0.02      0.00
  -11    9    3     -6.15      0.00
  -10   10    3     -1.39      0.00
   -9   11    3      1.15      0.00
   -8   12    3     -7.29      0.00
   -7   13    3      0.82      0.00
   -6   14    3     -0.09      0.00
   -5   15    3      2.51      0.00
   -4   16    3     -3.03      0.00
   -3   17    3     -1.73      0.00
   -2   18    3      1.99      0.00
   -1   19    3      0.22      0.00
  -17    1    3     -9.61      0.00
  -16    2    3     -8.58      0.00
  -15    3    3     17.39      0.00
  -14    4    3     23.71      0.00
  -13    5    3      0.37      0.00
  -12    6    3     -8.06      0.00
  -11    7    3      0.56      0.00
  -10    8    3     -3.39      0.00
   -9    9    3     -7.95      0.00
   -8   10    3      0.40      0.00
   -7   11    3      3.97      0.00
   -6   12    3     -0.82      0.00
   -5   13    3     -1.78      0.00
   -4   14    3     -4.88      0.00
   -3   15    3      3.76      0.00
   -2   16    3      2.90      0.00
   -1   17    3     -2.38      0.00
    0   18    3     -2.45      0.00
    1   19    3     -0.08      0.00
  -32   16    3      2.50      0.00
  -15    1    3     32.60      0.00
  -14    2    3    -36.35      0.00
  -13    3    3     48.00      0.00
  -12    4    3     27.95      0.00
  -11    5    3     34.60      0.00
  -10    6    3     -0.36      0.00
   -9    7    3      6.97      0.00
   -8    8    3      5.23      0.00
   -7    9    3      6.26      0.00
   -6   10    3      2.64      0.00
   -5   11    3      1.87      0.00
   -4   12    3      4.64      0.00
   -3   13    3      1.96      0.00
   -2   14    3      0.90      0.00
   -1   15    3      0.00      0.00
    0   16    3      1.42      0.00
    1   17    3     -0.64      0.00
    2   18    3      0.46      0.00
    3   19    3      1.12      0.00
  -13    1    3     86.48      0.00
  -12    2    3    -82.45      0.00
  -11    3    3      2.13      0.00
  -10    4    3    -35.14      0.00
   -9    5    3     20.63      0.00
   -8    6    3      1.41      0.00
   -7    7    3      5.45      0.00
   -6    8    3      1.60      0.00
   -5    9    3      9.14      0.00
   -4   10    3     -0.17      0.00
   -3   11    3     -3.63      0.00
   -2   12    3      0.26      0.00
   -1   13    3      3.68      0.00
    0   14    3      2.54      0.00
    1   15    3     -2.20      0.00
    2   16    3     -0.21      0.00
    3   17    3      2.67      0.00
    4   18    3      1.35      0.00
    5   19    3     -1.14      0.00
  -11    1    3     65.55      0.00
  -10    2    3    -82.11      0.00
   -9    3    3     -5.80      0.00
   -8    4    3    -52.39      0.00
   -7    5    3    -33.62      0.00
   -6    6    3     15.84      0.00
   -5    7    3      1.83      0.00
   -4    8    3     -9.94      0.00
   -3    9    3      0.68      0.00
   -2   10    3      2.81      0.00
   -1   11    3     -5.21      0.00
    0   12    3     -4.25      0.00
    1   13    3     -1.05      0.00
    2   14    3     -2.95      0.00
    3   15    3      0.70      0.00
    4   16    3      3.15      0.00
    5   17    3      1.12      0.00
    6   18    3     -1.49      0.00
   -9    1    3     49.62      0.00
   -8    2    3    -30.65      0.00
   -7    3    3    107.90      0.00
   -6    4    3      1.72      0.00
   -5    5    3    -39.89      0.00
   -4    6    3     36.05      0.00
   -3    7    3     -1.25      0.00
   -2    8    3    -10.71      0.00
   -1    9    3     -0.51      0.00
    0   10    3      1.08      0.00
    1   11    3     -1.53      0.00
    2   12    3      2.40      0.00
    3   13    3     -4.29      0.00
    4   14    3     -5.06      0.00
    5   15    3      0.97      0.00
    6   16    3      0.55      0.00
    7   17    3     -0.21      0.00
    8   18    3      1.12      0.00
   -7    1    3     87.08      0.00
   -6    2    3    -43.13      0.00
   -5    3    3    168.08      0.00
   -4    4    3     10.70      0.00
   -3    5    3    -11.10      0.00
   -2    6    3     16.04      0.00
   -1    7    3    -10.71      0.00
    0    8    3     -4.51      0.00
    1    9    3      3.88      0.00
    2   10    3     -8.48      0.00
    3   11    3      4.08      0.00
    4   12    3      6.23      0.00
    5   13    3     -6.37      0.00
    6   14    3     -4.84      0.00
    7   15    3      0.92      0.00
    8   16    3     -4.94      0.00
    9   17    3      1.00      0.00
   10   18    3      2.60      0.00
   -5    1    3    -26.45      0.00
   -4    2    3    -94.21      0.00
   -3    3    3     38.16      0.00
   -2    4    3    -52.12      0.00
   -1    5    3    -20.48      0.00
    0    6    3    -16.03      0.00
    1    7    3    -12.63      0.00
    2    8    3     -0.67      0.00
    3    9    3     -1.28      0.00
    4   10    3     -9.77      0.00
    5   11    3      6.20      0.00
    6   12    3      2.85      0.00
    7   13    3     -2.21      0.00
    8   14    3     -2.50      0.00
    9   15    3     -0.36      0.00
   10   16    3     -6.12      0.00
   11   17    3     -2.60      0.00
   12   18    3      0.63      0.00
   -3    1    3   -236.18      0.00
   -2    2    3     27.04      0.00
   -1    3    3    -91.18      0.00
    0    4    3    -34.85      0.00
    1    5    3    -36.37      0.00
    2    6    3    -10.73      0.00
    3    7    3      1.61      0.00
    4    8    3     10.39      0.00
    5    9    3     -6.02      0.00
    6   10    3      0.25      0.00
    7   11    3     -1.48      0.00
    8   12    3      0.35      0.00
    9   13    3      2.24      0.00
   10   14    3     -3.80      0.00
   11   15    3     -3.21      0.00
   12   16    3     -3.95      0.00
   13   17    3     -1.02      0.00
   14   18    3      0.39      0.00
   -1    1    3   -107.84      0.00
    0    2    3    177.01      0.00
    1    3    3   -113.60      0.00
    2    4    3     67.32      0.00
    3    5    3    -17.49      0.00
    4    6    3    -11.96      0.00
    5    7    3      5.34      0.00
    6    8    3     19.92      0.00
    7    9    3      1.56      0.00
    8   10    3      1.84      0.00
    9   11    3     -7.51      0.00
   10   12    3      1.24      0.00
   11   13    3      3.68      0.00
   12   14    3     -1.96      0.00
   13   15    3      0.73      0.00
   14   16    3     -0.63      0.00
   15   17    3     -0.79      0.00
   16   18    3     -2.71      0.00
    1    1    3    155.58      0.00
    2    2    3     11.53      0.00
    3    3    3   -122.99      0.00
    4    4    3     93.66      0.00
    5    5    3     -2.20      0.00
    6    6    3    -39.27      0.00
    7    7    3     -6.07      0.00
    8    8    3     14.32      0.00
    9    9    3      8.18      0.00
   10   10    3     -4.87      0.00
   11   11    3     -6.04      0.00
   12   12    3     -1.58      0.00
   13   13    3     -0.26      0.00
   14   14    3      3.10      0.00
   15   15    3      5.76      0.00
   16   16    3      3.28      0.00
   17   17    3     -5.26      0.00
   18   18    3     -2.64      0.00
    3    1    3     26.83      0.00
    4    2    3    -95.96      0.00
    5    3    3    -87.95      0.00
    6    4    3      9.79      0.00
    7    5    3     13.54      0.00
    8    6    3    -26.73      0.00
    9    7    3     -3.89      0.00
   10    8    3     -2.89      0.00
   11    9    3     -0.01      0.00
   12   10    3     -1.50      0.00
   13   11    3     -0.95      0.00
   14   12    3     -5.27      0.00
   15   13    3     -2.24      0.00
   16   14    3      8.35      0.00
   17   15    3      0.95      0.00
   18   16    3      4.61      0.00
   19   17    3     -5.35      0.00
    5    1    3   -186.57      0.00
    6    2    3    128.65      0.00
    7    3    3    -63.32      0.00
    8    4    3    -38.80      0.00
    9    5    3     34.29      0.00
   10    6    3      8.92      0.00
   11    7    3      5.98      0.00
   12    8    3    -13.27      0.00
   13    9    3     -2.67      0.00
   14   10    3      5.78      0.00
   15   11    3      1.12      0.00
   16   12    3     -3.31      0.00
   17   13    3     -1.40      0.00
   18   14    3      2.23      0.00
   19   15    3     -5.99      0.00
   20   16    3      0.45      0.00
   21   17    3     -0.69      0.00
    7    1    3   -121.51      0.00
    8    2    3    207.81      0.00
    9    3    3    -74.98      0.00
   10    4    3      7.67      0.00
   11    5    3     27.37      0.00
   12    6    3     -3.77      0.00
   13    7    3      8.90      0.00
   14    8    3     -4.95      0.00
   15    9    3     -2.42      0.00
   16   10    3      3.48      0.00
   17   11    3      5.25      0.00
   18   12    3      0.81      0.00
   19   13    3     -1.50      0.00
   20   14    3    -10.52      0.00
   21   15    3     -5.30      0.00
   22   16    3     -0.57      0.00
   23   17    3     -2.00      0.00
    9    1    3     33.34      0.00
   10    2    3     30.14      0.00
   11    3    3    -49.57      0.00
   12    4    3     46.00      0.00
   13    5    3    -17.63      0.00
   14    6    3    -27.67      0.00
   15    7    3     21.82      0.00
   16    8    3     -0.03      0.00
   17    9    3      0.08      0.00
   18   10    3      0.79      0.00
   19   11    3      1.14      0.00
   20   12    3      0.70      0.00
   21   13    3     -4.06      0.00
   22   14    3    -11.74      0.00
   23   15    3     -1.63      0.00
   24   16    3     -0.74      0.00
   25   17    3     -5.93      0.00
   11    1    3     55.90      0.00
   12    2    3    -75.38      0.00
   13    3    3     10.96      0.00
   14    4    3     22.36      0.00
   15    5    3    -35.46      0.00
   16    6    3     -1.16      0.00
   17    7    3     25.01      0.00
   18    8    3     -6.27      0.00
   19    9    3      3.83      0.00
   20   10    3     -2.15      0.00
   21   11    3     -0.32      0.00
   22   12    3      0.85      0.00
   23   13    3     -0.58      0.00
   24   14    3     -1.31      0.00
   25   15    3     -0.81      0.00
   26   16    3     -5.88      0.00
   13    1    3     26.12      0.00
   14    2    3    -25.76      0.00
   15    3    3     26.38      0.00
   16    4    3      4.14      0.00
   17    5    3     -6.86      0.00
   18    6    3     20.09      0.00
   19    7    3      6.42      0.00
   20    8    3    -11.47      0.00
   21    9    3      6.33      0.00
   22   10    3     -1.53      0.00
   23   11    3      2.74      0.00
   24   12    3     -0.65      0.00
   25   13    3      1.56      0.00
   26   14    3     -0.21      0.00
   27   15    3     10.56      0.00
   28   16    3     -2.03      0.00
   15    1    3     24.46      0.00
   16    2    3     -4.05      0.00
   17    3    3      4.70      0.00
   18    4    3     10.62      0.00
   19    5    3     12.31      0.00
   20    6    3      5.83      0.00
   21    7    3    -10.98      0.00
   22    8    3     -3.41      0.00
   23    9    3      4.80      0.00
   24   10    3     -4.53      0.00
   25   11    3      6.03      0.00
   26   12    3      1.20      0.00
   27   13    3     -1.21      0.00
   28   14    3     -0.19      0.00
   29   15    3     23.07      0.00
   30   16    3      1.60      0.00
   17    1    3     23.76      0.00
   18    2    3    -11.70      0.00
   19    3    3     -2.19      0.00
   20    4    3      4.01      0.00
   21    5    3      0.67      0.00
   22    6    3     -3.52      0.00
   23    7    3     -3.39      0.00
   24    8    3      6.25      0.00
   25    9    3     -2.04      0.00
   26   10    3     -2.38      0.00
   27   11    3      3.59      0.00
   28   12    3     -0.75      0.00
   29   13    3     -4.28      0.00
   30   14    3      0.32      0.00
   31   15    3      3.51      0.00
   19    1    3      5.77      0.00
   20    2    3      3.70      0.00
   21    3    3      2.61      0.00
   22    4    3    -10.69      0.00
   23    5    3     -5.66      0.00
   24    6    3      8.68      0.00
   25    7    3      4.81      0.00
   26    8    3      1.44      0.00
   27    9    3     -1.44      0.00
   28   10    3      1.51      0.00
   29   11    3     -4.42      0.00
   30   12    3     -2.90      0.00
   31   13    3     -1.62      0.00
   32   14    3     -1.72      0.00
   33   15    3    -18.53      0.00
   21    1    3    -14.34      0.00
   22    2    3     24.30      0.00
   23    3    3     -0.82      0.00
   24    4    3     -4.10      0.00
   25    5    3      1.93      0.00
   26    6    3      9.81      0.00
   27    7    3      3.30      0.00
   28    8    3     -3.32      0.00
   29    9    3      4.72      0.00
   30   10    3      0.76      0.00
   31   11    3     -3.54      0.00
   32   12    3     -3.27      0.00
   33   13    3     -0.08      0.00
   34   14    3      1.67      0.00
   35   15    3    -13.02      0.00
   23    1    3    -16.73      0.00
   24    2    3     15.97      0.00
   25    3    3     -3.75      0.00
   26    4    3     12.47      0.00
   27    5    3      3.40      0.00
   28    6    3      2.26      0.00
   29    7    3     -0.22      0.00
   30    8    3     -2.70      0.00
   31    9    3      1.98      0.00
   32   10    3     -1.38      0.00
   33   11    3     -2.06      0.00
   34   12    3     -7.80      0.00
   35   13    3     -0.30      0.00
   36   14    3      5.50      0.00
   25    1    3     -5.75      0.00
   26    2    3      7.32      0.00
   27    3    3      1.16      0.00
   28    4    3     12.43      0.00
   29    5    3     -2.96      0.00
   30    6    3     -1.85      0.00
   31    7    3     -0.56      0.00
   32    8    3     -1.05      0.00
   33    9    3     -3.38      0.00
   34   10    3     -0.32      0.00
   35   11    3     -3.64      0.00
   36   12    3     -4.41      0.00
   37   13    3      0.48      0.00
   38   14    3      4.01      0.00
   27    1    3     -1.91      0.00
   28    2    3      6.68      0.00
   29    3    3      1.76      0.00
   30    4    3      0.40      0.00
   31    5    3     -5.40      0.00
   32    6    3     -0.41      0.00
   33    7    3     -0.52      0.00
   34    8    3     -0.74      0.00
   35    9    3     -1.10      0.00
   36   10    3      3.86      0.00
   37   11    3     -0.09      0.00
   38   12    3      3.46      0.00
   39   13    3     -0.48      0.00
   29    1    3     -4.99      0.00
   30    2    3      6.46      0.00
   31    3    3     -2.16      0.00
   32    4    3     -5.40      0.00
   33    5    3     -3.97      0.00
   34    6    3     -2.08      0.00
   35    7    3     -1.46      0.00
   36    8    3      0.37      0.00
   37    9    3      3.41      0.00
   38   10    3      6.46      0.00
   39   11    3     -2.23      0.00
   40   12    3      1.86      0.00
   41   13    3      0.79      0.00
   31    1    3     -1.89      0.00
   32    2    3     -4.19      0.00
   33    3    3     -2.53      0.00
   34    4    3     -3.14      0.00
   35    5    3     -1.92      0.00
   36    6    3      1.29      0.00
   37    7    3      0.38      0.00
   38    8    3      0.98      0.00
   39    9    3      5.89      0.00
   40   10    3      6.69      0.00
   41   11    3     -5.02      0.00
   42   12    3     -0.33      0.00
   33    1    3      0.51      0.00
   34    2    3    -13.92      0.00
   35    3    3      1.74      0.00
   36    4    3     -0.88      0.00
   37    5    3      0.08      0.00
   38    6    3      2.44      0.00
   39    7    3      3.41      0.00
   40    8    3      1.50      0.00
   41    9    3      5.05      0.00
   42   10    3      6.26      0.00
   43   11    3     -0.04      0.00
   44   12    3     -1.57      0.00
   35    1    3      2.51      0.00
   36    2    3    -13.72      0.00
   37    3    3      2.95      0.00
   38    4    3     -1.92      0.00
   39    5    3      0.21      0.00
   40    6    3      2.61      0.00
   41    7    3      7.62      0.00
   42    8    3      0.83      0.00
   43    9    3      1.60      0.00
   44   10    3      1.85      0.00
   45   11    3      0.31      0.00
   37    1    3      5.30      0.00
   38    2    3     -3.80      0.00
   39    3    3      2.13      0.00
   40    4    3      1.29      0.00
   41    5    3      2.07      0.00
   42    6    3     -1.17      0.00
   43    7    3      3.34      0.00
   44    8    3     -0.02      0.00
   45    9    3     -3.92      0.00
   46   10    3     -4.98      0.00
   47   11    3     -2.05      0.00
   39    1    3      4.12      0.00
   40    2    3     -1.90      0.00
   41    3    3     -2.93      0.00
   42    4    3      2.16      0.00
   43    5    3     -5.67      0.00
   44    6    3     -6.81      0.00
   45    7    3     -1.31      0.00
   46    8    3      0.80      0.00
   47    9    3     -5.70      0.00
   48   10    3     -2.71      0.00
   41    1    3      0.84      0.00
   42    2    3     -5.73      0.00
   43    3    3     -3.00      0.00
   44    4    3     -0.33      0.00
   45    5    3     -5.77      0.00
   46    6    3     -0.16      0.00
   47    7    3     -2.45      0.00
   48    8    3      2.07      0.00
   49    9    3     -3.37      0.00
   43    1    3      2.14      0.00
   44    2    3     -6.07      0.00
   45    3    3      4.05      0.00
   46    4    3     -2.77      0.00
   47    5    3     -1.41      0.00
   48    6    3     -0.07      0.00
   49    7    3     -1.89      0.00
   50    8    3      2.83      0.00
   51    9    3     -4.87      0.00
   45    1    3     -0.31      0.00
   46    2    3      0.65      0.00
   47    3    3      1.86      0.00
   48    4    3     -8.47      0.00
   49    5    3     -1.50      0.00
   50    6    3    -10.70      0.00
   51    7    3     -1.70      0.00
   52    8    3      1.93      0.00
   47    1    3      3.16      0.00
   48    2    3      0.54      0.00
   49    3    3     -6.18      0.00
   50    4    3     -0.38      0.00
   51    5    3     -1.47      0.00
   52    6    3    -13.82      0.00
   53    7    3      3.29      0.00
   49    1    3      6.46      0.00
   50    2    3     -3.18      0.00
   51    3    3      3.35      0.00
   52    4    3     10.50      0.00
   53    5    3      3.12      0.00
   54    6    3      1.44      0.00
   51    1    3      8.79      0.00
   52    2    3     -2.68      0.00
   53    3    3     -0.17      0.00
   54    4    3      4.02      0.00
   55    5    3      8.57      0.00
   53    1    3      9.95      0.00
   54    2    3     -3.35      0.00
   55    3    3     -8.43      0.00
   56    4    3      2.74      0.00
   55    1    3     14.90      0.00
   56    2    3     -0.97      0.00
   57    3    3     -4.62      0.00
   57    1    3      6.79      0.00
   58    2    3     -2.31      0.00
  -58    2    4      7.51      0.00
  -57    3    4     -4.40      0.00
  -56    4    4      6.36      0.00
  -55    5    4     -0.38      0.00
  -54    6    4     -3.94      0.00
  -53    7    4      0.82      0.00
  -52    8    4      0.34      0.00
  -58    0    4      0.30      0.00
  -57    1    4      5.40      0.00
  -56    2    4      5.40      0.00
  -55    3    4     -1.88      0.00
  -54    4    4      7.43      0.00
  -53    5    4     -0.01      0.00
  -52    6    4     -1.93      0.00
  -51    7    4      2.53      0.00
  -50    8    4     -5.09      0.00
  -49    9    4      3.18      0.00
  -48   10    4     -0.59      0.00
  -56    0    4      4.49      0.00
  -55    1    4      3.82      0.00
  -54    2    4      1.81      0.00
  -53    3    4      1.67      0.00
  -52    4    4      3.87      0.00
  -51    5    4     -6.11      0.00
  -50    6    4     -2.14      0.00
  -49    7    4      0.21      0.00
  -48    8    4     -1.45      0.00
  -47    9    4      2.83      0.00
  -46   10    4     -1.43      0.00
  -45   11    4     -3.95      0.00
  -44   12    4     -0.40      0.00
  -54    0    4     -2.56      0.00
  -53    1    4     -6.67      0.00
  -52    2    4      5.21      0.00
  -51    3    4     -2.78      0.00
  -50    4    4      4.53      0.00
  -49    5    4     -0.39      0.00
  -48    6    4      1.74      0.00
  -47    7    4     -1.28      0.00
  -46    8    4     -0.90      0.00
  -45    9    4     -1.65      0.00
  -44   10    4     -1.26      0.00
  -43   11    4     -1.17      0.00
  -42   12    4     -1.08      0.00
  -41   13    4     -0.23      0.00
  -52    0    4     -5.22      0.00
  -51    1    4     -2.29      0.00
  -50    2    4      5.84      0.00
  -49    3    4     -5.79      0.00
  -48    4    4      9.71      0.00
  -47    5    4      4.39      0.00
  -46    6    4      4.07      0.00
  -45    7    4     -2.45      0.00
  -44    8    4     -0.39      0.00
  -43    9    4      0.92      0.00
  -42   10    4     -0.56      0.00
  -41   11    4     -2.36      0.00
  -40   12    4     -2.89      0.00
  -38   14    4     -1.09      0.00
  -50    0    4      0.26      0.00
  -49    1    4      0.29      0.00
  -48    2    4      4.86      0.00
  -47    3    4     -2.58      0.00
  -46    4    4      7.16      0.00
  -45    5    4     -1.88      0.00
  -44    6    4      0.62      0.00
  -43    7    4      1.68      0.00
  -42    8    4      1.52      0.00
  -41    9    4      1.13      0.00
  -40   10    4     -1.70      0.00
  -39   11    4     -3.75      0.00
  -38   12    4     -2.59      0.00
  -37   13    4     -2.21      0.00
  -36   14    4     -1.10      0.00
  -48    0    4     -3.32      0.00
  -47    1    4      0.13      0.00
  -46    2    4      5.95      0.00
  -45    3    4      1.89      0.00
  -44    4    4      4.34      0.00
  -43    5    4     -2.63      0.00
  -42    6    4     -0.24      0.00
  -41    7    4      1.61      0.00
  -40    8    4     -1.86      0.00
  -39    9    4     -0.78      0.00
  -38   10    4      0.14      0.00
  -37   11    4      1.32      0.00
  -36   12    4      3.52      0.00
  -35   13    4      1.50      0.00
  -34   14    4      1.11      0.00
  -33   15    4     -7.69      0.00
  -46    0    4     -0.43      0.00
  -45    1    4      0.13      0.00
  -44    2    4     -0.58      0.00
  -43    3    4      0.92      0.00
  -42    4    4      2.88      0.00
  -41    5    4      1.64      0.00
  -40    6    4     -0.57      0.00
  -39    7    4     -0.84      0.00
  -38    8    4      0.43      0.00
  -37    9    4      2.18      0.00
  -36   10    4     -2.24      0.00
  -35   11    4      0.50      0.00
  -34   12    4      4.24      0.00
  -33   13    4      2.50      0.00
  -32   14    4      0.18      0.00
  -31   15    4     -1.78      0.00
  -30   16    4      3.17      0.00
  -44    0    4      4.30      0.00
  -43    1    4     -3.14      0.00
  -42    2    4     -6.00      0.00
  -41    3    4     -0.97      0.00
  -40    4    4     -4.03      0.00
  -39    5    4      1.22      0.00
  -38    6    4     -1.44      0.00
  -37    7    4      1.24      0.00
  -36    8    4      2.94      0.00
  -35    9    4      1.52      0.00
  -34   10    4     -3.78      0.00
  -33   11    4     -2.01      0.00
  -32   12    4     -4.13      0.00
  -31   13    4     -1.37      0.00
  -30   14    4     -2.42      0.00
  -29   15    4     -3.18      0.00
  -28   16    4     -0.01      0.00
  -51    9    4      2.14      0.00
  -42    0    4      8.02      0.00
  -41    1    4     -7.02      0.00
  -40    2    4     -2.17      0.00
  -39    3    4     -2.84      0.00
  -38    4    4     -8.01      0.00
  -37    5    4      2.00      0.00
  -36    6    4     -3.40      0.00
  -35    7    4     -0.91      0.00
  -34    8    4     -1.40      0.00
  -33    9    4      1.05      0.00
  -32   10    4      4.11      0.00
  -31   11    4     -0.30      0.00
  -30   12    4     -8.75      0.00
  -29   13    4     -2.16      0.00
  -28   14    4     -0.60      0.00
  -27   15    4     -1.24      0.00
  -26   16    4      0.78      0.00
  -25   17    4     -4.77      0.00
  -50   10    4      4.02      0.00
  -40    0    4      8.15      0.00
  -39    1    4     -5.64      0.00
  -38    2    4      1.73      0.00
  -37    3    4     -1.40      0.00
  -36    4    4     -3.30      0.00
  -35    5    4     -0.47      0.00
  -34    6    4     -4.19      0.00
  -33    7    4     -1.05      0.00
  -32    8    4     -2.96      0.00
  -31    9    4     -1.97      0.00
  -30   10    4      4.88      0.00
  -29   11    4     -0.47      0.00
  -28   12    4     -4.94      0.00
  -27   13    4     -3.05      0.00
  -26   14    4     -0.30      0.00
  -25   15    4      1.93      0.00
  -24   16    4     -2.91      0.00
  -23   17    4     -5.26      0.00
  -38    0    4      4.67      0.00
  -37    1    4     -2.58      0.00
  -36    2    4     -0.21      0.00
  -35    3    4     -0.82      0.00
  -34    4    4     -1.47      0.00
  -33    5    4     -4.63      0.00
  -32    6    4     -1.66      0.00
  -31    7    4      0.54      0.00
  -30    8    4     -2.37      0.00
  -29    9    4     -7.91      0.00
  -28   10    4     -1.43      0.00
  -27   11    4      0.19      0.00
  -26   12    4     -2.48      0.00
  -25   13    4     -0.81      0.00
  -24   14    4      3.52      0.00
  -23   15    4      1.52      0.00
  -22   16    4      0.71      0.00
  -21   17    4     -3.16      0.00
  -47   11    4     -5.25      0.00
  -36    0    4     -3.68      0.00
  -35    1    4     -1.60      0.00
  -34    2    4     -3.75      0.00
  -33    3    4     -3.91      0.00
  -32    4    4      1.14      0.00
  -31    5    4     -3.69      0.00
  -30    6    4     -0.64      0.00
  -29    7    4     -0.83      0.00
  -28    8    4      3.28      0.00
  -27    9    4     -6.00      0.00
  -26   10    4     -1.77      0.00
  -25   11    4      1.27      0.00
  -24   12    4      1.76      0.00
  -23   13    4      4.10      0.00
  -22   14    4      0.92      0.00
  -21   15    4      5.26      0.00
  -20   16    4      6.00      0.00
  -19   17    4     -2.35      0.00
  -18   18    4      3.02      0.00
  -34    0    4     -4.35      0.00
  -33    1    4      4.83      0.00
  -32    2    4     -3.22      0.00
  -31    3    4     -5.59      0.00
  -30    4    4      3.39      0.00
  -29    5    4     -3.65      0.00
  -28    6    4     -0.01      0.00
  -27    7    4     -4.95      0.00
  -26    8    4      6.91      0.00
  -25    9    4      0.82      0.00
  -24   10    4      1.49      0.00
  -23   11    4      3.28      0.00
  -22   12    4     -0.92      0.00
  -21   13    4     -2.17      0.00
  -20   14    4     -3.27      0.00
  -19   15    4      8.32      0.00
  -18   16    4      2.37      0.00
  -17   17    4     -0.98      0.00
  -16   18    4      0.49      0.00
  -32    0    4     -7.39      0.00
  -31    1    4      9.57      0.00
  -30    2    4     -3.19      0.00
  -29    3    4     -0.73      0.00
  -28    4    4      1.15      0.00
  -27    5    4     -2.65      0.00
  -26    6    4      0.41      0.00
  -25    7    4     -4.42      0.00
  -24    8    4      9.41      0.00
  -23    9    4      7.75      0.00
  -22   10    4      3.42      0.00
  -21   11    4     -0.38      0.00
  -20   12    4     -7.68      0.00
  -19   13    4     -3.02      0.00
  -18   14    4     -2.16      0.00
  -17   15    4      1.54      0.00
  -16   16    4     -2.58      0.00
  -15   17    4     -0.32      0.00
  -14   18    4     -0.94      0.00
  -43   13    4     -3.89      0.00
  -30    0    4    -12.08      0.00
  -29    1    4      5.72      0.00
  -28    2    4     -6.52      0.00
  -27    3    4      8.71      0.00
  -26    4    4      0.94      0.00
  -25    5    4      2.87      0.00
  -24    6    4      9.50      0.00
  -23    7    4      4.32      0.00
  -22    8    4      7.92      0.00
  -21    9    4      8.51      0.00
  -20   10    4     -0.98      0.00
  -19   11    4     -2.63      0.00
  -18   12    4     -1.51      0.00
  -17   13    4     -0.64      0.00
  -16   14    4     -1.98      0.00
  -15   15    4     -4.63      0.00
  -14   16    4     -1.04      0.00
  -13   17    4      2.46      0.00
  -12   18    4     -3.46      0.00
  -28    0    4      0.64      0.00
  -27    1    4      0.80      0.00
  -26    2    4     -6.01      0.00
  -25    3    4     13.78      0.00
  -24    4    4     10.52      0.00
  -23    5    4      9.15      0.00
  -22    6    4     15.48      0.00
  -21    7    4      3.28      0.00
  -20    8    4     -0.71      0.00
  -19    9    4      1.90      0.00
  -18   10    4     -3.20      0.00
  -17   11    4     -1.33      0.00
  -16   12    4      3.99      0.00
  -15   13    4     -1.74      0.00
  -14   14    4      0.83      0.00
  -13   15    4     -1.70      0.00
  -12   16    4     -0.20      0.00
  -11   17    4      4.04      0.00
  -10   18    4     -5.32      0.00
  -39   13    4     -2.66      0.00
  -26    0    4     12.17      0.00
  -25    1    4      7.06      0.00
  -24    2    4      6.25      0.00
  -23    3    4     16.01      0.00
  -22    4    4      7.31      0.00
  -21    5    4     -3.94      0.00
  -20    6    4     -1.64      0.00
  -19    7    4     -6.58      0.00
  -18    8    4     -7.88      0.00
  -17    9    4     -2.26      0.00
  -16   10    4     -2.24      0.00
  -15   11    4      2.62      0.00
  -14   12    4      1.83      0.00
  -13   13    4     -4.94      0.00
  -12   14    4      3.83      0.00
  -11   15    4     -0.32      0.00
  -10   16    4      2.63      0.00
   -9   17    4      0.64      0.00
   -8   18    4     -2.91      0.00
  -24    0    4      8.61      0.00
  -23    1    4     12.94      0.00
  -22    2    4     11.66      0.00
  -21    3    4     18.72      0.00
  -20    4    4    -12.21      0.00
  -19    5    4    -13.97      0.00
  -18    6    4    -11.23      0.00
  -17    7    4     -8.10      0.00
  -16    8    4     -4.08      0.00
  -15    9    4      0.52      0.00
  -14   10    4     -0.12      0.00
  -13   11    4      5.43      0.00
  -12   12    4     -0.17      0.00
  -11   13    4     -5.92      0.00
  -10   14    4      0.20      0.00
   -9   15    4     -1.13      0.00
   -8   16    4      3.09      0.00
   -7   17    4     -3.29      0.00
   -6   18    4      0.49      0.00
   -5   19    4      1.60      0.00
  -22    0    4     22.30      0.00
  -21    1    4      1.00      0.00
  -20    2    4     -2.79      0.00
  -19    3    4     16.37      0.00
  -18    4    4    -13.58      0.00
  -17    5    4     -3.30      0.00
  -16    6    4      5.58      0.00
  -15    7    4      4.66      0.00
  -14    8    4     12.55      0.00
  -13    9    4      3.96      0.00
  -12   10    4     -1.61      0.00
  -11   11    4      6.72      0.00
  -10   12    4      2.54      0.00
   -9   13    4      0.96      0.00
   -8   14    4     -5.73      0.00
   -7   15    4     -3.30      0.00
   -6   16    4      0.76      0.00
   -5   17    4      2.44      0.00
   -4   18    4      2.35      0.00
   -3   19    4      0.11      0.00
  -35   15    4    -13.10      0.00
  -20    0    4     35.75      0.00
  -19    1    4    -17.99      0.00
  -18    2    4    -24.07      0.00
  -17    3    4     -3.05      0.00
  -16    4    4      0.23      0.00
  -15    5    4      0.99      0.00
  -14    6    4     20.21      0.00
  -13    7    4      8.21      0.00
  -12    8    4     12.52      0.00
  -11    9    4      1.23      0.00
  -10   10    4      0.45      0.00
   -9   11    4      2.71      0.00
   -8   12    4      0.69      0.00
   -7   13    4      4.62      0.00
   -6   14    4     -5.23      0.00
   -5   15    4      1.50      0.00
   -4   16    4     -0.02      0.00
   -3   17    4      4.89      0.00
   -2   18    4      1.65      0.00
   -1   19    4      0.23      0.00
  -18    0    4      4.99      0.00
  -17    1    4     -9.57      0.00
  -16    2    4    -19.42      0.00
  -15    3    4     -3.99      0.00
  -14    4    4     -4.32      0.00
  -13    5    4    -14.33      0.00
  -12    6    4     -6.01      0.00
  -11    7    4    -11.05      0.00
  -10    8    4     -3.52      0.00
   -9    9    4      0.09      0.00
   -8   10    4     -0.94      0.00
   -7   11    4     -6.79      0.00
   -6   12    4     -6.12      0.00
   -5   13    4     -0.50      0.00
   -4   14    4      0.19      0.00
   -3   15    4      2.68      0.00
   -2   16    4     -2.77      0.00
   -1   17    4      1.01      0.00
    0   18    4      2.75      0.00
    1   19    4      1.17      0.00
  -32   16    4      8.06      0.00
  -16    0    4    -44.60      0.00
  -15    1    4     35.42      0.00
  -14    2    4      0.05      0.00
  -13    3    4      8.08      0.00
  -12    4    4      1.91      0.00
  -11    5    4     -6.56      0.00
  -10    6    4    -21.57      0.00
   -9    7    4     -3.30      0.00
   -8    8    4     -4.23      0.00
   -7    9    4     -0.64      0.00
   -6   10    4     -2.25      0.00
   -5   11    4     -1.29      0.00
   -4   12    4     -1.58      0.00
   -3   13    4     -0.87      0.00
   -2   14    4     -0.89      0.00
   -1   15    4     -1.45      0.00
    0   16    4     -2.80      0.00
    1   17    4      1.68      0.00
    2   18    4      1.14      0.00
    3   19    4     -2.31      0.00
  -14    0    4    -55.95      0.00
  -13    1    4     63.04      0.00
  -12    2    4    -20.91      0.00
  -11    3    4    -25.48      0.00
  -10    4    4     39.02      0.00
   -9    5    4     23.42      0.00
   -8    6    4      5.43      0.00
   -7    7    4      9.43      0.00
   -6    8    4      4.68      0.00
   -5    9    4      3.24      0.00
   -4   10    4     -5.76      0.00
   -3   11    4      5.58      0.00
   -2   12    4      2.15      0.00
   -1   13    4      3.11      0.00
    0   14    4     -0.72      0.00
    1   15    4     -1.82      0.00
    2   16    4      0.18      0.00
    3   17    4      2.08      0.00
    4   18    4      2.18      0.00
    5   19    4     -0.95      0.00
  -12    0    4   -124.17      0.00
  -11    1    4     50.99      0.00
  -10    2    4    -56.44      0.00
   -9    3    4    -98.53      0.00
   -8    4    4     24.19      0.00
   -7    5    4     15.23      0.00
   -6    6    4     22.93      0.00
   -5    7    4    -12.63      0.00
   -4    8    4      1.09      0.00
   -3    9    4      2.44      0.00
   -2   10    4    -14.78      0.00
   -1   11    4      0.22      0.00
    0   12    4      0.64      0.00
    1   13    4      2.57      0.00
    2   14    4      3.27      0.00
    3   15    4      1.30      0.00
    4   16    4      1.10      0.00
    5   17    4     -3.11      0.00
    6   18    4      2.80      0.00
  -10    0    4   -275.14      0.00
   -9    1    4     99.43      0.00
   -8    2    4    -25.24      0.00
   -7    3    4    -72.84      0.00
   -6    4    4    -49.49      0.00
   -5    5    4    -10.89      0.00
   -4    6    4      4.05      0.00
   -3    7    4    -41.19      0.00
   -2    8    4    -13.20      0.00
   -1    9    4      2.26      0.00
    0   10    4    -11.97      0.00
    1   11    4      0.55      0.00
    2   12    4     -6.22      0.00
    3   13    4     -1.68      0.00
    4   14    4      5.92      0.00
    5   15    4      3.07      0.00
    6   16    4     -1.20      0.00
    7   17    4     -6.98      0.00
    8   18    4     -1.03      0.00
   -8    0    4   -298.40      0.00
   -7    1    4    169.23      0.00
   -6    2    4     44.58      0.00
   -5    3    4     41.03      0.00
   -4    4    4    -81.01      0.00
   -3    5    4    -19.41      0.00
   -2    6    4    -22.97      0.00
   -1    7    4    -26.72      0.00
    0    8    4     -5.29      0.00
    1    9    4      6.36      0.00
    2   10    4      0.97      0.00
    3   11    4      7.42      0.00
    4   12    4     -8.69      0.00
    5   13    4      1.27      0.00
    6   14    4      2.20      0.00
    7   15    4     -0.67      0.00
    8   16    4     -3.25      0.00
    9   17    4     -3.33      0.00
   10   18    4     -0.91      0.00
   -6    0    4   -139.22      0.00
   -5    1    4     50.00      0.00
   -3    3    4      8.83      0.00
   -2    4    4    -61.54      0.00
   -1    5    4    -13.61      0.00
    0    6    4     -8.11      0.00
    1    7    4      7.69      0.00
    2    8    4      6.79      0.00
    3    9    4     -0.13      0.00
    4   10    4     10.18      0.00
    5   11    4      5.42      0.00
    6   12    4     -5.51      0.00
    7   13    4      1.35      0.00
    8   14    4     -2.57      0.00
    9   15    4      1.53      0.00
   10   16    4     -2.39      0.00
   11   17    4     -3.37      0.00
   12   18    4      0.91      0.00
   -4    0    4   -154.01      0.00
   -3    1    4   -192.33      0.00
   -2    2    4   -121.94      0.00
   -1    3    4   -126.14      0.00
    0    4    4    -17.89      0.00
    1    5    4     11.00      0.00
    2    6    4     28.34      0.00
    3    7    4     12.73      0.00
    4    8    4     -0.68      0.00
    5    9    4     -6.11      0.00
    6   10    4     11.39      0.00
    7   11    4     -5.13      0.00
    8   12    4      2.50      0.00
    9   13    4     -3.90      0.00
   10   14    4     -5.03      0.00
   11   15    4      2.58      0.00
   12   16    4     -5.99      0.00
   13   17    4     -3.87      0.00
   14   18    4      2.52      0.00
   -4    2    4     -0.69      0.00
   -2    0    4   -194.58      0.00
   -1    1    4   -114.39      0.00
    0    2    4    -71.87      0.00
    1    3    4     -1.39      0.00
    2    4    4     60.58      0.00
    3    5    4     33.06      0.00
    4    6    4     42.03      0.00
    5    7    4     19.66      0.00
    6    8    4     -4.87      0.00
    7    9    4     -6.37      0.00
    8   10    4      2.38      0.00
    9   11    4     -5.41      0.00
   10   12    4      5.42      0.00
   11   13    4     -9.86      0.00
   12   14    4     -7.11      0.00
   13   15    4      0.28      0.00
   14   16    4     -3.69      0.00
   15   17    4      0.47      0.00
   16   18    4      4.59      0.00
    0    0    4    233.33      0.00
    1    1    4    113.65      0.00
    2    2    4    117.03      0.00
    3    3    4    292.62      0.00
    4    4    4     92.64      0.00
    5    5    4      8.73      0.00
    6    6    4     12.53      0.00
    7    7    4     22.31      0.00
    8    8    4     -4.23      0.00
    9    9    4     -7.66      0.00
   10   10    4     -0.98      0.00
   11   11    4      2.02      0.00
   12   12    4      3.25      0.00
   13   13    4     -7.29      0.00
   14   14    4      1.04      0.00
   15   15    4     -1.79      0.00
   16   16    4     -2.60      0.00
   17   17    4     -3.09      0.00
   18   18    4      5.86      0.00
    2    0    4    650.48      0.00
    3    1    4     70.32      0.00
    4    2    4    215.05      0.00
    5    3    4    247.06      0.00
    6    4    4     20.92      0.00
    7    5    4    -32.96      0.00
    8    6    4    -35.35      0.00
    9    7    4      1.38      0.00
   10    8    4     -0.38      0.00
   11    9    4     -3.25      0.00
   12   10    4     -0.48      0.00
   13   11    4      0.04      0.00
   14   12    4     -0.01      0.00
   15   13    4      1.37      0.00
   16   14    4      5.82      0.00
   17   15    4     -2.80      0.00
   18   16    4      0.92      0.00
   19   17    4     -3.57      0.00
    4    0    4    570.37      0.00
    5    1    4    -24.88      0.00
    6    2    4     95.32      0.00
    7    3    4    -71.70      0.00
    8    4    4    -12.98      0.00
    9    5    4    -22.45      0.00
   10    6    4    -36.41      0.00
   11    7    4    -12.26      0.00
   12    8    4      5.87      0.00
   13    9    4      2.96      0.00
   14   10    4      0.00      0.00
   15   11    4     -1.41      0.00
   16   12    4     -2.42      0.00
   17   13    4      6.43      0.00
   18   14    4      2.00      0.00
   19   15    4      1.13      0.00
   20   16    4      6.06      0.00
   21   17    4      0.16      0.00
    6    0    4    265.74      0.00
    7    1    4    -41.36      0.00
    8    2    4    -74.35      0.00
    9    3    4   -150.52      0.00
   10    4    4     23.12      0.00
   11    5    4      4.01      0.00
   12    6    4     -8.37      0.00
   13    7    4      0.72      0.00
   14    8    4      6.59      0.00
   15    9    4      0.59      0.00
   16   10    4      2.85      0.00
   17   11    4      0.14      0.00
   18   12    4     -3.02      0.00
   19   13    4      4.76      0.00
   20   14    4      1.05      0.00
   21   15    4      5.03      0.00
   22   16    4      7.29      0.00
   23   17    4     -4.27      0.00
    8    0    4     51.48      0.00
    9    1    4    -63.03      0.00
   10    2    4    -84.38      0.00
   11    3    4    -10.44      0.00
   12    4    4     12.83      0.00
   13    5    4     -0.64      0.00
   14    6    4     13.43      0.00
   15    7    4     10.56      0.00
   16    8    4     -3.19      0.00
   17    9    4     -1.08      0.00
   18   10    4      5.31      0.00
   19   11    4      4.27      0.00
   20   12    4      2.91      0.00
   21   13    4     -2.56      0.00
   22   14    4      4.89      0.00
   23   15    4      2.48      0.00
   24   16    4      6.13      0.00
   25   17    4     -8.58      0.00
   10    0    4     -7.83      0.00
   11    1    4    -77.43      0.00
   12    2    4      0.49      0.00
   13    3    4     27.76      0.00
   14    4    4    -35.48      0.00
   15    5    4      8.63      0.00
   16    6    4     12.61      0.00
   17    7    4      0.29      0.00
   18    8    4     -1.75      0.00
   19    9    4      2.15      0.00
   20   10    4      3.47      0.00
   21   11    4      2.68      0.00
   22   12    4      0.66      0.00
   23   13    4     -1.86      0.00
   24   14    4      3.19      0.00
   25   15    4     -3.96      0.00
   26   16    4      5.91      0.00
   12    0    4    -38.08      0.00
   13    1    4    -36.15      0.00
   14    2    4     40.22      0.00
   15    3    4    -30.67      0.00
   16    4    4    -29.26      0.00
   17    5    4     23.20      0.00
   18    6    4     -4.81      0.00
   19    7    4     -4.12      0.00
   20    8    4      5.04      0.00
   21    9    4      2.61      0.00
   22   10    4     -1.49      0.00
   23   11    4     -3.10      0.00
   24   12    4      0.13      0.00
   25   13    4      3.32      0.00
   26   14    4     -1.18      0.00
   27   15    4     -6.34      0.00
   28   16    4     -9.83      0.00
   14    0    4    -50.89      0.00
   15    1    4      0.72      0.00
   16    2    4     11.06      0.00
   17    3    4    -32.26      0.00
   18    4    4      3.38      0.00
   19    5    4     14.10      0.00
   20    6    4    -13.58      0.00
   21    7    4      2.20      0.00
   22    8    4      3.34      0.00
   23    9    4     -5.39      0.00
   24   10    4     -0.52      0.00
   25   11    4     -3.33      0.00
   26   12    4     -0.36      0.00
   27   13    4      0.19      0.00
   28   14    4      5.00      0.00
   29   15    4     -4.53      0.00
   30   16    4    -24.66      0.00
   16    0    4    -60.48      0.00
   17    1    4    -14.48      0.00
   18    2    4     -7.54      0.00
   19    3    4      2.75      0.00
   20    4    4      8.24      0.00
   21    5    4     -1.07      0.00
   22    6    4     -9.20      0.00
   23    7    4      5.21      0.00
   24    8    4     -6.69      0.00
   25    9    4     -7.48      0.00
   26   10    4      9.95      0.00
   27   11    4      0.33      0.00
   28   12    4      2.20      0.00
   29   13    4     -4.60      0.00
   30   14    4      5.90      0.00
   31   15    4     -0.49      0.00
   18    0    4    -33.54      0.00
   19    1    4    -14.95      0.00
   20    2    4      3.88      0.00
   21    3    4     -1.60      0.00
   22    4    4    -11.25      0.00
   23    5    4     -0.90      0.00
   24    6    4     -4.48      0.00
   25    7    4      0.82      0.00
   26    8    4     -7.85      0.00
   27    9    4      1.20      0.00
   28   10    4      7.73      0.00
   29   11    4     -1.12      0.00
   30   12    4      2.80      0.00
   31   13    4    -10.43      0.00
   32   14    4     -6.90      0.00
   33   15    4      4.10      0.00
   20    0    4     -0.63      0.00
   21    1    4     -8.29      0.00
   22    2    4      3.62      0.00
   23    3    4    -18.28      0.00
   24    4    4    -13.46      0.00
   25    5    4      0.54      0.00
   26    6    4     -5.00      0.00
   27    7    4     -0.94      0.00
   28    8    4     -2.29      0.00
   29    9    4      6.47      0.00
   30   10    4     -2.50      0.00
   31   11    4     -3.72      0.00
   32   12    4      3.77      0.00
   33   13    4     -3.36      0.00
   34   14    4     -8.39      0.00
   35   15    4      3.26      0.00
   22    0    4     -0.07      0.00
   23    1    4    -14.25      0.00
   24    2    4     -5.46      0.00
   25    3    4     -6.88      0.00
   26    4    4     -4.35      0.00
   27    5    4     -3.44      0.00
   28    6    4     -0.29      0.00
   29    7    4      5.44      0.00
   30    8    4      4.93      0.00
   31    9    4      4.60      0.00
   32   10    4     -2.90      0.00
   33   11    4     -4.19      0.00
   34   12    4      7.39      0.00
   35   13    4      8.23      0.00
   36   14    4     -0.53      0.00
   24    0    4     -0.97      0.00
   25    1    4    -19.27      0.00
   26    2    4     -1.63      0.00
   27    3    4      9.79      0.00
   28    4    4      4.45      0.00
   29    5    4     -0.92      0.00
   30    6    4      6.58      0.00
   31    7    4     10.21      0.00
   32    8    4      1.12      0.00
   33    9    4     -2.75      0.00
   34   10    4      0.27      0.00
   35   11    4     -2.21      0.00
   36   12    4      7.47      0.00
   37   13    4      3.82      0.00
   38   14    4      2.34      0.00
   26    0    4     19.26      0.00
   27    1    4     -7.05      0.00
   28    2    4     11.81      0.00
   29    3    4      9.73      0.00
   30    4    4      7.55      0.00
   31    5    4      5.11      0.00
   32    6    4      6.52      0.00
   33    7    4      4.23      0.00
   34    8    4     -5.55      0.00
   35    9    4     -4.58      0.00
   36   10    4      4.51      0.00
   37   11    4      2.56      0.00
   38   12    4      1.64      0.00
   39   13    4     -3.94      0.00
   28    0    4     24.03      0.00
   29    1    4      4.80      0.00
   30    2    4     12.27      0.00
   31    3    4      0.58      0.00
   32    4    4      9.38      0.00
   33    5    4      0.54      0.00
   34    6    4     -1.70      0.00
   35    7    4     -2.38      0.00
   36    8    4     -2.80      0.00
   37    9    4      0.82      0.00
   38   10    4      2.31      0.00
   39   11    4      2.95      0.00
   40   12    4      0.06      0.00
   41   13    4     -4.99      0.00
   30    0    4     11.05      0.00
   31    1    4      9.29      0.00
   32    2    4      5.16      0.00
   33    3    4     -1.91      0.00
   34    4    4      2.82      0.00
   35    5    4     -9.19      0.00
   36    6    4     -3.09      0.00
   37    7    4     -1.49      0.00
   38    8    4      1.92      0.00
   39    9    4      1.34      0.00
   40   10    4     -7.74      0.00
   41   11    4     -0.25      0.00
   42   12    4      0.81      0.00
   32    0    4      1.86      0.00
   33    1    4      5.52      0.00
   34    2    4      1.59      0.00
   35    3    4     -2.19      0.00
   36    4    4      0.00      0.00
   37    5    4     -4.54      0.00
   38    6    4      0.84      0.00
   39    7    4      1.63      0.00
   40    8    4     -2.15      0.00
   41    9    4     -0.73      0.00
   42   10    4     -8.44      0.00
   43   11    4     -3.64      0.00
   44   12    4      0.51      0.00
   34    0    4     -5.58      0.00
   35    1    4     -1.58      0.00
   36    2    4      0.13      0.00
   37    3    4     -3.81      0.00
   38    4    4      0.16      0.00
   39    5    4     -1.33      0.00
   40    6    4     -2.11      0.00
   41    7    4      0.58      0.00
   42    8    4     -2.89      0.00
   43    9    4     -0.56      0.00
   44   10    4     -2.34      0.00
   45   11    4     -0.65      0.00
   36    0    4     -9.64      0.00
   37    1    4     -2.63      0.00
   38    2    4     -1.60      0.00
   39    3    4     -7.20      0.00
   40    4    4      2.07      0.00
   41    5    4     -3.18      0.00
   42    6    4     -3.37      0.00
   43    7    4      1.04      0.00
   44    8    4      1.36      0.00
   45    9    4     -3.18      0.00
   46   10    4      2.08      0.00
   47   11    4      2.91      0.00
   38    0    4     -5.39      0.00
   39    1    4      3.78      0.00
   40    2    4     -0.22      0.00
   41    3    4     -1.31      0.00
   42    4    4      4.11      0.00
   43    5    4     -6.51      0.00
   44    6    4     -2.26      0.00
   45    7    4     -0.67      0.00
   46    8    4      1.43      0.00
   47    9    4     -4.92      0.00
   48   10    4     -0.73      0.00
   40    0    4     -1.83      0.00
   41    1    4      4.70      0.00
   42    2    4     -1.35      0.00
   43    3    4     -1.47      0.00
   44    4    4     -3.29      0.00
   45    5    4     -5.41      0.00
   46    6    4     -4.65      0.00
   47    7    4      1.52      0.00
   48    8    4      0.83      0.00
   49    9    4     -4.52      0.00
   42    0    4      2.18      0.00
   43    1    4     -2.55      0.00
   44    2    4     -1.80      0.00
   45    3    4     -5.20      0.00
   46    4    4     -6.57      0.00
   47    5    4      4.92      0.00
   48    6    4     -4.83      0.00
   49    7    4      4.32      0.00
   50    8    4      0.17      0.00
   51    9    4      0.72      0.00
   44    0    4      5.02      0.00
   45    1    4     -7.83      0.00
   46    2    4      2.01      0.00
   47    3    4     -8.08      0.00
   48    4    4      0.28      0.00
   49    5    4      7.98      0.00
   50    6    4     -4.72      0.00
   51    7    4      2.77      0.00
   52    8    4      2.97      0.00
   46    0    4      6.83      0.00
   47    1    4     -1.43      0.00
   48    2    4     -0.38      0.00
   49    3    4     -1.32      0.00
   50    4    4      3.80      0.00
   51    5    4     -3.31      0.00
   52    6    4      0.17      0.00
   53    7    4     -1.58      0.00
   48    0    4     12.48      0.00
   49    1    4      5.14      0.00
   50    2    4      0.96      0.00
   51    3    4      7.06      0.00
   52    4    4      0.59      0.00
   53    5    4      0.40      0.00
   54    6    4      6.08      0.00
   50    0    4     10.89      0.00
   51    1    4      5.32      0.00
   52    2    4      1.32      0.00
   53    3    4      8.76      0.00
   54    4    4      8.01      0.00
   55    5    4     10.84      0.00
   52    0    4     -1.86      0.00
   53    1    4     -0.02      0.00
   54    2    4     -5.44      0.00
   55    3    4      2.49      0.00
   56    4    4      4.39      0.00
   54    0    4     -5.03      0.00
   55    1    4      0.67      0.00
   56    2    4     -8.58      0.00
   57    3    4     -1.45      0.00
   56    0    4     -0.25      0.00
   57    1    4     -4.56      0.00
   58    0    4     -9.88      0.00
  -58    2    5     -3.47      0.00
  -57    3    5     -1.19      0.00
  -56    4    5      5.79      0.00
  -55    5    5     -5.70      0.00
  -54    6    5     -7.35      0.00
  -53    7    5      1.88      0.00
  -52    8    5      2.42      0.00
  -51    9    5      4.19      0.00
  -57    1    5      3.26      0.00
  -56    2    5     -6.42      0.00
  -55    3    5      1.37      0.00
  -54    4    5      1.62      0.00
  -53    5    5     -5.43      0.00
  -52    6    5     -3.27      0.00
  -51    7    5     -2.31      0.00
  -50    8    5      4.21      0.00
  -49    9    5      2.47      0.00
  -48   10    5     -0.78      0.00
  -55    1    5     -3.51      0.00
  -54    2    5     -2.30      0.00
  -53    3    5      3.16      0.00
  -52    4    5     -3.11      0.00
  -51    5    5     -0.43      0.00
  -50    6    5      1.59      0.00
  -49    7    5     -4.91      0.00
  -48    8    5      1.63      0.00
  -47    9    5     -1.84      0.00
  -46   10    5     -2.74      0.00
  -45   11    5      0.68      0.00
  -44   12    5      0.84      0.00
  -53    1    5     -3.35      0.00
  -52    2    5      4.08      0.00
  -51    3    5      1.44      0.00
  -50    4    5     -1.01      0.00
  -49    5    5     -0.26      0.00
  -48    6    5     -4.13      0.00
  -47    7    5     -1.49      0.00
  -46    8    5     -0.43      0.00
  -45    9    5      2.21      0.00
  -44   10    5     -1.27      0.00
  -43   11    5     -1.17      0.00
  -42   12    5     -1.80      0.00
  -41   13    5      6.74      0.00
  -51    1    5     -3.80      0.00
  -50    2    5      1.52      0.00
  -49    3    5      3.37      0.00
  -48    4    5      2.29      0.00
  -47    5    5      0.13      0.00
  -46    6    5     -4.16      0.00
  -45    7    5      3.23      0.00
  -44    8    5      0.38      0.00
  -43    9    5      2.69      0.00
  -42   10    5     -1.24      0.00
  -41   11    5      2.41      0.00
  -40   12    5      0.46      0.00
  -39   13    5      3.52      0.00
  -38   14    5      2.44      0.00
  -49    1    5     -2.82      0.00
  -48    2    5     -0.80      0.00
  -47    3    5     -1.10      0.00
  -46    4    5      2.17      0.00
  -45    5    5      5.46      0.00
  -44    6    5      1.24      0.00
  -43    7    5      5.99      0.00
  -42    8    5      0.88      0.00
  -41    9    5      2.42      0.00
  -40   10    5      0.32      0.00
  -39   11    5     -1.04      0.00
  -38   12    5     -2.03      0.00
  -37   13    5     -8.08      0.00
  -36   14    5     -4.59      0.00
  -35   15    5      2.80      0.00
  -47    1    5      1.32      0.00
  -46    2    5     -4.58      0.00
  -45    3    5     -2.04      0.00
  -44    4    5      1.97      0.00
  -43    5    5      5.55      0.00
  -42    6    5      0.81      0.00
  -41    7    5      1.92      0.00
  -40    8    5     -0.32      0.00
  -39    9    5      4.53      0.00
  -38   10    5      0.21      0.00
  -37   11    5     -4.62      0.00
  -36   12    5     -0.67      0.00
  -35   13    5    -10.36      0.00
  -34   14    5     -7.36      0.00
  -33   15    5      2.25      0.00
  -45    1    5      3.88      0.00
  -44    2    5     -3.98      0.00
  -43    3    5      4.24      0.00
  -42    4    5      3.22      0.00
  -41    5    5     -0.39      0.00
  -40    6    5     -2.19      0.00
  -39    7    5     -1.24      0.00
  -38    8    5     -1.92      0.00
  -37    9    5      4.51      0.00
  -36   10    5      0.56      0.00
  -35   11    5      1.67      0.00
  -34   12    5      2.42      0.00
  -33   13    5     -6.43      0.00
  -32   14    5     -1.83      0.00
  -31   15    5      3.04      0.00
  -30   16    5     -2.11      0.00
  -43    1    5      2.79      0.00
  -42    2    5     -3.78      0.00
  -41    3    5      2.44      0.00
  -40    4    5      0.94      0.00
  -39    5    5     -3.02      0.00
  -38    6    5      0.83      0.00
  -37    7    5     -0.49      0.00
  -36    8    5     -3.70      0.00
  -35    9    5      1.18      0.00
  -34   10    5      0.69      0.00
  -33   11    5      2.68      0.00
  -32   12    5      0.32      0.00
  -31   13    5     -1.75      0.00
  -30   14    5      1.50      0.00
  -29   15    5      0.79      0.00
  -28   16    5      1.74      0.00
  -41    1    5      0.94      0.00
  -40    2    5     -3.69      0.00
  -39    3    5     -7.14      0.00
  -38    4    5      0.44      0.00
  -37    5    5     -1.18      0.00
  -36    6    5      1.76      0.00
  -35    7    5      0.35      0.00
  -34    8    5     -2.29      0.00
  -33    9    5      1.86      0.00
  -32   10    5     -0.72      0.00
  -31   11    5     -3.89      0.00
  -30   12    5     -3.01      0.00
  -29   13    5     -1.50      0.00
  -28   14    5      0.15      0.00
  -27   15    5      1.28      0.00
  -26   16    5      4.26      0.00
  -25   17    5      0.04      0.00
  -39    1    5     -0.08      0.00
  -38    2    5     -2.59      0.00
  -37    3    5     -3.09      0.00
  -36    4    5      2.72      0.00
  -35    5    5     -1.48      0.00
  -34    6    5      1.39      0.00
  -33    7    5      0.70      0.00
  -32    8    5     -1.24      0.00
  -31    9    5      5.51      0.00
  -30   10    5     -1.27      0.00
  -29   11    5     -2.71      0.00
  -28   12    5     -3.76      0.00
  -27   13    5     -0.30      0.00
  -26   14    5      2.38      0.00
  -25   15    5     -0.87      0.00
  -24   16    5      1.51      0.00
  -23   17    5      0.08      0.00
  -37    1    5      2.91      0.00
  -36    2    5      6.52      0.00
  -35    3    5      4.75      0.00
  -34    4    5     -0.44      0.00
  -33    5    5     -0.81      0.00
  -32    6    5      3.79      0.00
  -31    7    5     -0.27      0.00
  -30    8    5     -5.88      0.00
  -29    9    5      4.34      0.00
  -28   10    5     -0.26      0.00
  -27   11    5      3.04      0.00
  -26   12    5     -3.45      0.00
  -25   13    5      3.52      0.00
  -24   14    5      0.56      0.00
  -23   15    5     -7.31      0.00
  -22   16    5      1.66      0.00
  -21   17    5     -0.64      0.00
  -47   11    5      1.19      0.00
  -35    1    5      2.38      0.00
  -34    2    5      8.31      0.00
  -33    3    5      0.95      0.00
  -32    4    5      2.03      0.00
  -31    5    5     -0.64      0.00
  -30    6    5      4.74      0.00
  -29    7    5     -0.48      0.00
  -28    8    5     -6.64      0.00
  -27    9    5      2.97      0.00
  -26   10    5      3.90      0.00
  -25   11    5      8.03      0.00
  -24   12    5      2.02      0.00
  -23   13    5      3.44      0.00
  -22   14    5     -1.78      0.00
  -21   15    5     -2.95      0.00
  -20   16    5     -1.33      0.00
  -19   17    5     -1.42      0.00
  -18   18    5      3.79      0.00
  -33    1    5     -7.25      0.00
  -32    2    5      5.10      0.00
  -31    3    5     -1.56      0.00
  -30    4    5      8.46      0.00
  -29    5    5     -2.48      0.00
  -28    6    5      6.87      0.00
  -27    7    5      5.30      0.00
  -26    8    5      2.18      0.00
  -25    9    5      4.33      0.00
  -24   10    5      4.29      0.00
  -23   11    5      7.76      0.00
  -22   12    5     -0.34      0.00
  -21   13    5     -0.13      0.00
  -20   14    5      0.30      0.00
  -19   15    5      0.87      0.00
  -18   16    5     -3.33      0.00
  -17   17    5      0.25      0.00
  -16   18    5      2.24      0.00
  -31    1    5     -5.44      0.00
  -30    2    5      6.37      0.00
  -29    3    5     -1.67      0.00
  -28    4    5      8.48      0.00
  -27    5    5     -2.01      0.00
  -26    6    5      7.64      0.00
  -25    7    5      7.91      0.00
  -24    8    5      3.01      0.00
  -23    9    5     -0.06      0.00
  -22   10    5     -3.00      0.00
  -21   11    5     -3.10      0.00
  -20   12    5     -5.54      0.00
  -19   13    5     -0.41      0.00
  -18   14    5      0.02      0.00
  -17   15    5     -0.11      0.00
  -16   16    5     -1.48      0.00
  -15   17    5      3.41      0.00
  -14   18    5      0.55      0.00
  -29    1    5     -0.06      0.00
  -28    2    5     12.96      0.00
  -27    3    5     -1.94      0.00
  -26    4    5      7.42      0.00
  -25    5    5     -1.95      0.00
  -24    6    5      2.10      0.00
  -23    7    5     -2.49      0.00
  -22    8    5     -2.71      0.00
  -21    9    5     -4.55      0.00
  -20   10    5     -7.85      0.00
  -19   11    5     -5.77      0.00
  -18   12    5     -1.11      0.00
  -17   13    5      0.44      0.00
  -16   14    5     -0.47      0.00
  -15   15    5      0.86      0.00
  -14   16    5     -1.51      0.00
  -13   17    5      5.67      0.00
  -12   18    5     -2.43      0.00
  -27    1    5     -6.45      0.00
  -26    2    5     10.97      0.00
  -25    3    5     -1.84      0.00
  -24    4    5     10.79      0.00
  -23    5    5     -7.43      0.00
  -22    6    5     -5.45      0.00
  -21    7    5     -9.50      0.00
  -20    8    5     -1.96      0.00
  -19    9    5     -1.13      0.00
  -18   10    5     -3.43      0.00
  -17   11    5     -0.16      0.00
  -16   12    5      5.81      0.00
  -15   13    5      1.48      0.00
  -14   14    5     -0.22      0.00
  -13   15    5      1.75      0.00
  -12   16    5     -1.88      0.00
  -11   17    5      5.05      0.00
  -10   18    5     -2.72      0.00
  -25    1    5     -2.05      0.00
  -24    2    5     -8.43      0.00
  -23    3    5     -3.18      0.00
  -22    4    5      5.71      0.00
  -21    5    5    -14.69      0.00
  -20    6    5     -9.65      0.00
  -19    7    5     -2.72      0.00
  -18    8    5      2.15      0.00
  -17    9    5      6.64      0.00
  -16   10    5     -1.18      0.00
  -15   11    5      0.33      0.00
  -14   12    5      7.31      0.00
  -13   13    5      2.51      0.00
  -12   14    5     -0.93      0.00
  -11   15    5     -1.83      0.00
  -10   16    5     -0.71      0.00
   -9   17    5      2.31      0.00
   -8   18    5     -0.94      0.00
  -23    1    5     23.25      0.00
  -22    2    5    -33.76      0.00
  -21    3    5    -18.04      0.00
  -20    4    5    -10.98      0.00
  -19    5    5    -14.81      0.00
  -18    6    5     -9.17      0.00
  -17    7    5      4.22      0.00
  -16    8    5      2.92      0.00
  -15    9    5      5.83      0.00
  -14   10    5     -2.80      0.00
  -13   11    5     -3.47      0.00
  -12   12    5      3.71      0.00
  -11   13    5      0.23      0.00
  -10   14    5     -0.12      0.00
   -9   15    5      0.00      0.00
   -8   16    5     -1.40      0.00
   -7   17    5      1.16      0.00
   -6   18    5     -0.36      0.00
   -5   19    5     -0.87      0.00
  -21    1    5     27.16      0.00
  -20    2    5    -35.44      0.00
  -19    3    5    -20.83      0.00
  -18    4    5     -5.60      0.00
  -17    5    5     -2.63      0.00
  -16    6    5      2.87      0.00
  -15    7    5      1.53      0.00
  -14    8    5     -2.52      0.00
  -13    9    5     -1.19      0.00
  -12   10    5      0.34      0.00
  -11   11    5     -1.78      0.00
  -10   12    5     -1.55      0.00
   -9   13    5     -2.22      0.00
   -8   14    5     -0.09      0.00
   -7   15    5      3.56      0.00
   -6   16    5     -1.59      0.00
   -5   17    5      0.36      0.00
   -4   18    5     -2.02      0.00
   -3   19    5     -0.15      0.00
  -19    1    5     12.11      0.00
  -18    2    5    -15.31      0.00
  -17    3    5      2.96      0.00
  -16    4    5     18.37      0.00
  -15    5    5      6.58      0.00
  -14    6    5     15.91      0.00
  -13    7    5      1.31      0.00
  -12    8    5     -0.59      0.00
  -11    9    5      0.67      0.00
  -10   10    5      3.61      0.00
   -9   11    5      0.64      0.00
   -8   12    5      1.21      0.00
   -7   13    5     -2.99      0.00
   -6   14    5      0.88      0.00
   -5   15    5      4.93      0.00
   -4   16    5      1.30      0.00
   -3   17    5     -1.89      0.00
   -2   18    5     -3.57      0.00
   -1   19    5      0.31      0.00
  -17    1    5      6.25      0.00
  -16    2    5     -2.37      0.00
  -15    3    5     10.72      0.00
  -14    4    5      6.56      0.00
  -13    5    5     -4.91      0.00
  -12    6    5      5.59      0.00
  -11    7    5      3.25      0.00
  -10    8    5      3.18      0.00
   -9    9    5      2.82      0.00
   -8   10    5     -1.20      0.00
   -7   11    5      0.39      0.00
   -6   12    5      3.45      0.00
   -5   13    5     -1.94      0.00
   -4   14    5      3.36      0.00
   -3   15    5      1.73      0.00
   -2   16    5      0.30      0.00
   -1   17    5     -1.99      0.00
    0   18    5      0.90      0.00
    1   19    5      2.25      0.00
  -32   16    5      0.34      0.00
  -15    1    5      2.12      0.00
  -14    2    5      7.26      0.00
  -13    3    5    -25.63      0.00
  -12    4    5    -24.79      0.00
  -11    5    5    -32.21      0.00
  -10    6    5     -9.23      0.00
   -9    7    5     -5.46      0.00
   -8    8    5     -5.80      0.00
   -7    9    5      4.55      0.00
   -6   10    5     -4.97      0.00
   -5   11    5     -5.92      0.00
   -4   12    5     -1.52      0.00
   -3   13    5     -2.81      0.00
   -2   14    5     -1.44      0.00
   -1   15    5     -0.23      0.00
    0   16    5      0.08      0.00
    1   17    5      0.27      0.00
    2   18    5      0.62      0.00
    3   19    5     -0.69      0.00
  -13    1    5    -48.45      0.00
  -12    2    5     52.80      0.00
  -11    3    5    -27.96      0.00
  -10    4    5     15.57      0.00
   -9    5    5    -21.41      0.00
   -8    6    5      5.41      0.00
   -7    7    5    -11.71      0.00
   -6    8    5     -6.31      0.00
   -5    9    5      3.55      0.00
   -4   10    5     -2.89      0.00
   -3   11    5     -2.07      0.00
   -2   12    5     -1.38      0.00
   -1   13    5     -3.04      0.00
    0   14    5     -4.78      0.00
    1   15    5      0.15      0.00
    2   16    5      0.23      0.00
    3   17    5     -2.73      0.00
    4   18    5     -1.93      0.00
    5   19    5     -0.54      0.00
  -11    1    5    -92.58      0.00
  -10    2    5     98.15      0.00
   -9    3    5     -8.29      0.00
   -8    4    5     65.91      0.00
   -7    5    5     14.44      0.00
   -6    6    5     11.46      0.00
   -5    7    5    -10.33      0.00
   -4    8    5      3.36      0.00
   -3    9    5     -3.97      0.00
   -2   10    5     -2.33      0.00
   -1   11    5      4.31      0.00
    0   12    5      2.70      0.00
    1   13    5     -0.86      0.00
    2   14    5     -0.06      0.00
    3   15    5     -0.76      0.00
    4   16    5     -2.05      0.00
    5   17    5     -1.06      0.00
    6   18    5      1.01      0.00
   -9    1    5    -79.56      0.00
   -8    2    5     64.91      0.00
   -7    3    5    -73.43      0.00
   -6    4    5      7.73      0.00
   -5    5    5     26.80      0.00
   -4    6    5    -20.23      0.00
   -3    7    5     -8.24      0.00
   -2    8    5     12.25      0.00
   -1    9    5     -5.09      0.00
    0   10    5     -7.23      0.00
    1   11    5      5.01      0.00
    2   12    5      0.66      0.00
    3   13    5      2.28      0.00
    4   14    5      3.18      0.00
    5   15    5      0.78      0.00
    6   16    5     -3.06      0.00
    7   17    5     -0.03      0.00
    8   18    5     -1.25      0.00
   -7    1    5    -62.63      0.00
   -6    2    5     78.67      0.00
   -5    3    5   -151.38      0.00
   -4    4    5    -57.22      0.00
   -3    5    5      9.69      0.00
   -2    6    5    -34.71      0.00
   -1    7    5      7.30      0.00
    0    8    5     10.77      0.00
    1    9    5      1.16      0.00
    2   10    5     -0.07      0.00
    3   11    5      0.47      0.00
    4   12    5     -4.05      0.00
    5   13    5      3.54      0.00
    6   14    5      1.85      0.00
    7   15    5      2.30      0.00
    8   16    5     -1.36      0.00
    9   17    5     -2.01      0.00
   10   18    5     -2.24      0.00
   -5    1    5    -91.15      0.00
   -4    2    5    206.97      0.00
   -3    3    5    -93.75      0.00
   -2    4    5     13.45      0.00
   -1    5    5     13.73      0.00
    0    6    5     -2.26      0.00
    1    7    5     21.15      0.00
    2    8    5      5.47      0.00
    3    9    5      8.43      0.00
    4   10    5     11.68      0.00
    5   11    5     -2.93      0.00
    6   12    5     -1.30      0.00
    7   13    5      0.97      0.00
    8   14    5      0.87      0.00
    9   15    5     -0.60      0.00
   10   16    5      0.58      0.00
   11   17    5      2.70      0.00
   12   18    5      0.50      0.00
   -3    1    5    -66.59      0.00
   -2    2    5    152.56      0.00
   -1    3    5     -8.41      0.00
    0    4    5    121.30      0.00
    1    5    5     20.44      0.00
    2    6    5      3.51      0.00
    3    7    5     12.53      0.00
    4    8    5     -2.94      0.00
    5    9    5      3.68      0.00
    6   10    5      2.21      0.00
    7   11    5     -1.49      0.00
    8   12    5      2.27      0.00
    9   13    5     -2.82      0.00
   10   14    5      6.82      0.00
   11   15    5      0.23      0.00
   12   16    5      0.84      0.00
   13   17    5      5.80      0.00
   14   18    5      0.53      0.00
   -1    1    5     16.07      0.00
    0    2    5   -141.87      0.00
    1    3    5     -3.32      0.00
    2    4    5     90.62      0.00
    3    5    5      3.74      0.00
    4    6    5    -10.13      0.00
    5    7    5     -1.37      0.00
    6    8    5    -16.07      0.00
    7    9    5     -3.07      0.00
    8   10    5     -7.78      0.00
    9   11    5      6.26      0.00
   10   12    5     -0.43      0.00
   11   13    5     -4.10      0.00
   12   14    5      7.84      0.00
   13   15    5      2.32      0.00
   14   16    5      1.02      0.00
   15   17    5      2.25      0.00
   16   18    5      0.10      0.00
    1    1    5    124.51      0.00
    2    2    5   -163.51      0.00
    3    3    5     -2.16      0.00
    4    4    5    -12.23      0.00
    5    5    5      8.52      0.00
    6    6    5     19.27      0.00
    7    7    5      3.53      0.00
    8    8    5    -18.95      0.00
    9    9    5     -0.16      0.00
   10   10    5     -2.36      0.00
   11   11    5      7.04      0.00
   12   12    5     -3.29      0.00
   13   13    5     -0.90      0.00
   14   14    5      4.85      0.00
   15   15    5     -0.38      0.00
   16   16    5      1.30      0.00
   17   17    5     -0.03      0.00
   18   18    5     -0.01      0.00
    3    1    5    216.27      0.00
    4    2    5     39.09      0.00
    5    3    5     16.89      0.00
    6    4    5    -23.34      0.00
    7    5    5      4.34      0.00
    8    6    5     42.77      0.00
    9    7    5      2.98      0.00
   10    8    5    -12.53      0.00
   11    9    5      2.92      0.00
   12   10    5      3.04      0.00
   13   11    5      6.23      0.00
   14   12    5      1.71      0.00
   15   13    5      5.49      0.00
   16   14    5     -6.03      0.00
   17   15    5     -5.55      0.00
   18   16    5     -2.61      0.00
   19   17    5      1.83      0.00
    5    1    5    156.44      0.00
    6    2    5     -0.69      0.00
    7    3    5     56.16      0.00
    8    4    5     16.64      0.00
    9    5    5    -40.44      0.00
   10    6    5     19.54      0.00
   11    7    5     -7.85      0.00
   12    8    5      0.42      0.00
   13    9    5      1.02      0.00
   14   10    5      1.79      0.00
   15   11    5      3.07      0.00
   16   12    5      2.29      0.00
   17   13    5      3.42      0.00
   18   14    5    -10.65      0.00
   19   15    5      2.12      0.00
   20   16    5     -0.02      0.00
   21   17    5      1.62      0.00
    7    1    5      9.97      0.00
    8    2    5   -125.70      0.00
    9    3    5    101.15      0.00
   10    4    5     -3.72      0.00
   11    5    5    -47.84      0.00
   12    6    5     11.15      0.00
   13    7    5     -5.18      0.00
   14    8    5      7.23      0.00
   15    9    5      1.18      0.00
   16   10    5      1.50      0.00
   17   11    5     -3.68      0.00
   18   12    5      1.38      0.00
   19   13    5      0.32      0.00
   20   14    5      1.68      0.00
   21   15    5      5.24      0.00
   22   16    5      1.08      0.00
   23   17    5      0.29      0.00
    9    1    5    -54.26      0.00
   10    2    5    -54.34      0.00
   11    3    5     78.52      0.00
   12    4    5    -54.71      0.00
   13    5    5      4.27      0.00
   14    6    5     28.51      0.00
   15    7    5     -9.54      0.00
   16    8    5      1.58      0.00
   17    9    5      1.08      0.00
   18   10    5      0.06      0.00
   19   11    5     -3.94      0.00
   20   12    5      0.68      0.00
   21   13    5      0.23      0.00
   22   14    5     13.58      0.00
   23   15    5     -2.20      0.00
   24   16    5      1.39      0.00
   25   17    5      4.85      0.00
   11    1    5    -47.98      0.00
   12    2    5     53.05      0.00
   13    3    5     -2.37      0.00
   14    4    5    -38.78      0.00
   15    5    5     37.31      0.00
   16    6    5     10.98      0.00
   17    7    5    -19.57      0.00
   18    8    5     -0.58      0.00
   19    9    5     -0.76      0.00
   20   10    5      0.65      0.00
   21   11    5     -1.59      0.00
   22   12    5     -2.36      0.00
   23   13    5      2.64      0.00
   24   14    5      8.69      0.00
   25   15    5      0.56      0.00
   26   16    5      4.54      0.00
   13    1    5    -36.82      0.00
   14    2    5     32.69      0.00
   15    3    5    -28.27      0.00
   16    4    5      8.30      0.00
   17    5    5      4.55      0.00
   18    6    5    -14.13      0.00
   19    7    5    -10.55      0.00
   20    8    5      4.29      0.00
   21    9    5     -3.52      0.00
   22   10    5     -3.18      0.00
   23   11    5     -1.77      0.00
   24   12    5     -0.44      0.00
   25   13    5      1.81      0.00
   26   14    5      2.42      0.00
   27   15    5      1.52      0.00
   28   16    5      5.17      0.00
   15    1    5    -27.90      0.00
   16    2    5     -1.03      0.00
   17    3    5      1.37      0.00
   18    4    5      1.38      0.00
   19    5    5    -22.57      0.00
   20    6    5     -5.89      0.00
   21    7    5      0.54      0.00
   22    8    5      3.93      0.00
   23    9    5     -4.95      0.00
   24   10    5     -0.25      0.00
   25   11    5     -3.10      0.00
   26   12    5      0.03      0.00
   27   13    5      1.93      0.00
   28   14    5     -1.54      0.00
   29   15    5    -21.02      0.00
   30   16    5     -0.50      0.00
   17    1    5    -13.59      0.00
   18    2    5      4.52      0.00
   19    3    5      9.26      0.00
   20    4    5    -15.39      0.00
   21    5    5     -6.99      0.00
   22    6    5      6.52      0.00
   23    7    5     -3.22      0.00
   24    8    5     -0.84      0.00
   25    9    5      1.33      0.00
   26   10    5      1.80      0.00
   27   11    5     -8.74      0.00
   28   12    5     -1.91      0.00
   29   13    5      4.35      0.00
   30   14    5     -0.51      0.00
   31   15    5    -24.18      0.00
   19    1    5    -13.19      0.00
   20    2    5      2.19      0.00
   21    3    5     -1.46      0.00
   22    4    5     -1.10      0.00
   23    5    5     10.12      0.00
   24    6    5     -2.01      0.00
   25    7    5     -5.72      0.00
   26    8    5     -0.01      0.00
   27    9    5      6.08      0.00
   28   10    5      1.54      0.00
   29   11    5     -2.93      0.00
   30   12    5     -2.38      0.00
   31   13    5      4.32      0.00
   32   14    5      7.20      0.00
   33   15    5      3.93      0.00
   21    1    5     -3.89      0.00
   22    2    5    -15.44      0.00
   23    3    5     -3.93      0.00
   24    4    5     12.43      0.00
   25    5    5      3.87      0.00
   26    6    5    -10.42      0.00
   27    7    5     -1.30      0.00
   28    8    5      0.24      0.00
   29    9    5      1.36      0.00
   30   10    5     -1.90      0.00
   31   11    5      3.56      0.00
   32   12    5     -2.19      0.00
   33   13    5      0.73      0.00
   34   14    5      5.15      0.00
   35   15    5     16.64      0.00
   23    1    5     15.68      0.00
   24    2    5    -16.81      0.00
   25    3    5      0.90      0.00
   26    4    5      0.82      0.00
   27    5    5     -4.74      0.00
   28    6    5     -6.93      0.00
   29    7    5      0.18      0.00
   30    8    5     -1.92      0.00
   31    9    5     -2.60      0.00
   32   10    5     -1.41      0.00
   33   11    5      5.69      0.00
   34   12    5      4.26      0.00
   35   13    5     -0.74      0.00
   36   14    5     -4.27      0.00
   25    1    5     19.94      0.00
   26    2    5     -9.56      0.00
   27    3    5     -2.65      0.00
   28    4    5    -10.92      0.00
   29    5    5     -0.68      0.00
   30    6    5      1.65      0.00
   31    7    5     -0.34      0.00
   32    8    5     -1.46      0.00
   33    9    5      3.93      0.00
   34   10    5      0.61      0.00
   35   11    5      1.45      0.00
   36   12    5      4.97      0.00
   37   13    5      0.76      0.00
   38   14    5     -4.78      0.00
   27    1    5      5.36      0.00
   28    2    5     -5.12      0.00
   29    3    5     -3.92      0.00
   30    4    5     -5.91      0.00
   31    5    5      4.15      0.00
   32    6    5      0.78      0.00
   33    7    5     -0.53      0.00
   34    8    5      1.24      0.00
   35    9    5      6.52      0.00
   36   10    5     -2.02      0.00
   37   11    5     -3.99      0.00
   38   12    5      0.11      0.00
   39   13    5      3.73      0.00
   29    1    5     -0.28      0.00
   30    2    5     -3.04      0.00
   31    3    5     -0.83      0.00
   32    4    5      1.60      0.00
   33    5    5      2.34      0.00
   34    6    5      0.75      0.00
   35    7    5      2.98      0.00
   36    8    5      1.07      0.00
   37    9    5      1.87      0.00
   38   10    5     -4.13      0.00
   39   11    5      0.08      0.00
   40   12    5     -1.28      0.00
   41   13    5      1.27      0.00
   31    1    5     -3.00      0.00
   32    2    5      0.18      0.00
   33    3    5      1.86      0.00
   34    4    5      1.88      0.00
   35    5    5      3.07      0.00
   36    6    5     -0.67      0.00
   37    7    5      2.24      0.00
   38    8    5     -3.02      0.00
   39    9    5     -5.25      0.00
   40   10    5     -2.88      0.00
   41   11    5      6.36      0.00
   42   12    5     -0.02      0.00
   33    1    5     -3.35      0.00
   34    2    5      7.89      0.00
   35    3    5      0.82      0.00
   36    4    5      2.11      0.00
   37    5    5      3.48      0.00
   38    6    5     -4.28      0.00
   39    7    5     -0.65      0.00
   40    8    5     -7.41      0.00
   41    9    5     -7.52      0.00
   42   10    5     -4.58      0.00
   43   11    5      3.38      0.00
   44   12    5      2.25      0.00
   35    1    5      0.94      0.00
   36    2    5     12.52      0.00
   37    3    5      0.20      0.00
   38    4    5      3.87      0.00
   39    5    5      2.02      0.00
   40    6    5     -2.35      0.00
   41    7    5     -3.36      0.00
   42    8    5     -6.53      0.00
   43    9    5     -6.66      0.00
   44   10    5     -3.92      0.00
   45   11    5     -0.03      0.00
   37    1    5     -0.22      0.00
   38    2    5      4.24      0.00
   39    3    5     -2.29      0.00
   40    4    5      1.85      0.00
   41    5    5     -2.46      0.00
   42    6    5      0.73      0.00
   43    7    5     -3.40      0.00
   44    8    5     -1.07      0.00
   45    9    5     -1.77      0.00
   46   10    5      4.08      0.00
   47   11    5      0.78      0.00
   39    1    5     -6.23      0.00
   40    2    5     -0.81      0.00
   41    3    5      2.21      0.00
   42    4    5     -3.28      0.00
   43    5    5     -0.31      0.00
   44    6    5      1.62      0.00
   45    7    5     -0.18      0.00
   46    8    5      2.66      0.00
   47    9    5      2.57      0.00
   48   10    5      5.00      0.00
   41    1    5     -2.73      0.00
   42    2    5      4.73      0.00
   43    3    5      4.08      0.00
   44    4    5     -5.34      0.00
   45    5    5      6.21      0.00
   46    6    5     -0.16      0.00
   47    7    5      2.79      0.00
   48    8    5     -4.99      0.00
   49    9    5      2.47      0.00
   43    1    5     -0.24      0.00
   44    2    5      4.63      0.00
   45    3    5     -1.05      0.00
   46    4    5      1.47      0.00
   47    5    5      7.39      0.00
   48    6    5     -0.79      0.00
   49    7    5      3.66      0.00
   50    8    5     -6.86      0.00
   51    9    5      3.21      0.00
   45    1    5      3.15      0.00
   46    2    5      1.46      0.00
   47    3    5     -3.40      0.00
   48    4    5      9.95      0.00
   49    5    5      1.87      0.00
   50    6    5      5.67      0.00
   51    7    5      6.80      0.00
   52    8    5      1.82      0.00
   47    1    5      1.52      0.00
   48    2    5     -3.50      0.00
   49    3    5     -1.79      0.00
   50    4    5      6.23      0.00
   51    5    5      3.26      0.00
   52    6    5      9.58      0.00
   53    7    5      0.02      0.00
   49    1    5     -3.54      0.00
   50    2    5      2.23      0.00
   51    3    5     -1.77      0.00
   52    4    5     -4.06      0.00
   53    5    5      1.99      0.00
   54    6    5     -4.20      0.00
   51    1    5     -1.35      0.00
   52    2    5      7.63      0.00
   53    3    5      0.19      0.00
   54    4    5    -11.11      0.00
   55    5    5     -4.99      0.00
   53    1    5     -2.66      0.00
   54    2    5      1.87      0.00
   55    3    5      6.25      0.00
   56    4    5     -6.52      0.00
   55    1    5    -14.71      0.00
   56    2    5     -4.17      0.00
   57    3    5      6.76      0.00
   57    1    5    -15.99      0.00
  -58    2    6     -5.19      0.00
  -57    3    6      2.43      0.00
  -56    4    6     -3.08      0.00
  -55    5    6      4.52      0.00
  -54    6    6      2.54      0.00
  -53    7    6      0.96      0.00
  -52    8    6     -5.11      0.00
  -51    9    6     -0.58      0.00
  -58    0    6      2.37      0.00
  -57    1    6     -4.97      0.00
  -56    2    6     -6.98      0.00
  -55    3    6      2.21      0.00
  -54    4    6     -4.67      0.00
  -53    5    6      1.78      0.00
  -52    6    6      0.38      0.00
  -51    7    6     -1.58      0.00
  -50    8    6      0.92      0.00
  -49    9    6     -0.97      0.00
  -48   10    6     -1.78      0.00
  -47   11    6      0.74      0.00
  -56    0    6     -3.98      0.00
  -55    1    6     -4.84      0.00
  -54    2    6     -4.10      0.00
  -53    3    6     -0.27      0.00
  -52    4    6     -4.58      0.00
  -51    5    6      5.39      0.00
  -50    6    6     -0.87      0.00
  -49    7    6      0.59      0.00
  -48    8    6      2.21      0.00
  -47    9    6     -1.14      0.00
  -46   10    6     -0.58      0.00
  -45   11    6      2.90      0.00
  -44   12    6     -3.53      0.00
  -54    0    6     -3.01      0.00
  -53    1    6      0.20      0.00
  -52    2    6     -3.35      0.00
  -51    3    6      0.38      0.00
  -50    4    6     -0.95      0.00
  -49    5    6      5.06      0.00
  -48    6    6      1.36      0.00
  -47    7    6      0.66      0.00
  -46    8    6     -1.61      0.00
  -45    9    6      1.55      0.00
  -44   10    6     -1.31      0.00
  -43   11    6      3.72      0.00
  -42   12    6      1.27      0.00
  -41   13    6      1.46      0.00
  -52    0    6      5.14      0.00
  -51    1    6      3.22      0.00
  -50    2    6     -2.75      0.00
  -49    3    6      2.19      0.00
  -48    4    6     -6.15      0.00
  -47    5    6     -2.20      0.00
  -46    6    6      1.06      0.00
  -45    7    6     -0.57      0.00
  -44    8    6     -0.37      0.00
  -43    9    6      0.62      0.00
  -42   10    6      1.38      0.00
  -41   11    6      0.46      0.00
  -40   12    6      1.59      0.00
  -39   13    6      1.97      0.00
  -38   14    6      0.35      0.00
  -50    0    6      2.67      0.00
  -49    1    6      0.58      0.00
  -48    2    6     -4.79      0.00
  -47    3    6      1.25      0.00
  -46    4    6     -6.89      0.00
  -45    5    6     -1.95      0.00
  -44    6    6     -1.48      0.00
  -43    7    6      0.49      0.00
  -42    8    6     -1.03      0.00
  -41    9    6     -2.33      0.00
  -40   10    6      3.61      0.00
  -39   11    6      1.54      0.00
  -38   12    6      2.94      0.00
  -37   13    6      0.14      0.00
  -36   14    6      4.91      0.00
  -35   15    6      7.43      0.00
  -48    0    6      2.73      0.00
  -47    1    6      0.97      0.00
  -46    2    6     -8.03      0.00
  -45    3    6      2.21      0.00
  -44    4    6     -5.71      0.00
  -43    5    6      2.21      0.00
  -42    6    6     -3.39      0.00
  -41    7    6      2.58      0.00
  -40    8    6     -0.67      0.00
  -39    9    6     -2.31      0.00
  -38   10    6      0.91      0.00
  -37   11    6      4.15      0.00
  -36   12    6     -0.54      0.00
  -35   13    6     -7.39      0.00
  -34   14    6      1.22      0.00
  -33   15    6     12.10      0.00
  -46    0    6      1.99      0.00
  -45    1    6     -0.13      0.00
  -44    2    6     -5.52      0.00
  -43    3    6      0.14      0.00
  -42    4    6     -4.40      0.00
  -41    5    6      1.73      0.00
  -40    6    6     -2.31      0.00
  -39    7    6      1.74      0.00
  -38    8    6     -1.32      0.00
  -37    9    6     -0.71      0.00
  -36   10    6      0.00      0.00
  -35   11    6      3.78      0.00
  -34   12    6     -3.64      0.00
  -33   13    6     -5.90      0.00
  -32   14    6     -1.41      0.00
  -31   15    6      3.85      0.00
  -30   16    6     -5.74      0.00
  -44    0    6     -2.90      0.00
  -43    1    6     -0.16      0.00
  -42    2    6      3.42      0.00
  -41    3    6     -1.90      0.00
  -40    4    6     -0.20      0.00
  -39    5    6      2.35      0.00
  -38    6    6      1.04      0.00
  -37    7    6     -3.09      0.00
  -36    8    6     -1.85      0.00
  -35    9    6      1.64      0.00
  -34   10    6      2.36      0.00
  -33   11    6     -0.44      0.00
  -32   12    6      1.31      0.00
  -31   13    6      1.87      0.00
  -30   14    6      0.02      0.00
  -29   15    6     -0.79      0.00
  -28   16    6     -2.56      0.00
  -42    0    6     -5.99      0.00
  -41    1    6      3.43      0.00
  -40    2    6      5.72      0.00
  -39    3    6     -2.02      0.00
  -38    4    6      6.03      0.00
  -37    5    6      0.04      0.00
  -36    6    6      3.60      0.00
  -35    7    6     -2.87      0.00
  -34    8    6     -2.72      0.00
  -33    9    6      1.73      0.00
  -32   10    6     -0.91      0.00
  -31   11    6     -3.24      0.00
  -30   12    6      7.49      0.00
  -29   13    6      3.28      0.00
  -28   14    6      2.10      0.00
  -27   15    6      1.02      0.00
  -26   16    6     -3.29      0.00
  -25   17    6      1.85      0.00
  -40    0    6     -8.17      0.00
  -39    1    6      6.47      0.00
  -38    2    6      3.08      0.00
  -37    3    6      2.00      0.00
  -36    4    6      1.84      0.00
  -35    5    6     -2.53      0.00
  -34    6    6      7.29      0.00
  -33    7    6      1.49      0.00
  -32    8    6     -2.29      0.00
  -31    9    6      0.17      0.00
  -30   10    6     -4.57      0.00
  -29   11    6     -0.70      0.00
  -28   12    6      6.44      0.00
  -27   13    6      3.31      0.00
  -26   14    6      3.65      0.00
  -25   15    6      3.16      0.00
  -24   16    6      0.05      0.00
  -23   17    6      1.36      0.00
  -38    0    6    -10.56      0.00
  -37    1    6      7.54      0.00
  -36    2    6      2.50      0.00
  -35    3    6      2.75      0.00
  -34    4    6     -1.06      0.00
  -33    5    6      0.97      0.00
  -32    6    6      4.52      0.00
  -31    7    6      1.14      0.00
  -30    8    6      0.96      0.00
  -29    9    6      4.10      0.00
  -28   10    6     -0.89      0.00
  -27   11    6      1.88      0.00
  -26   12    6      4.33      0.00
  -25   13    6      1.93      0.00
  -24   14    6      0.36      0.00
  -23   15    6      3.41      0.00
  -22   16    6      2.82      0.00
  -21   17    6     -0.62      0.00
  -36    0    6     -1.47      0.00
  -35    1    6      4.77      0.00
  -34    2    6      1.90      0.00
  -33    3    6      6.11      0.00
  -32    4    6      1.80      0.00
  -31    5    6     -0.90      0.00
  -30    6    6     -0.84      0.00
  -29    7    6      0.89      0.00
  -28    8    6      2.22      0.00
  -27    9    6      7.36      0.00
  -26   10    6      1.64      0.00
  -25   11    6     -0.66      0.00
  -24   12    6      0.71      0.00
  -23   13    6     -3.65      0.00
  -22   14    6     -2.46      0.00
  -21   15    6      0.27      0.00
  -20   16    6     -2.40      0.00
  -19   17    6     -0.15      0.00
  -18   18    6     -0.29      0.00
  -34    0    6      3.86      0.00
  -33    1    6     -1.08      0.00
  -32    2    6      2.23      0.00
  -31    3    6      8.60      0.00
  -30    4    6      2.02      0.00
  -29    5    6      0.33      0.00
  -28    6    6     -1.76      0.00
  -27    7    6      4.71      0.00
  -26    8    6     -1.57      0.00
  -25    9    6      4.93      0.00
  -24   10    6      1.13      0.00
  -23   11    6     -0.60      0.00
  -22   12    6     -0.60      0.00
  -21   13    6     -0.68      0.00
  -20   14    6     -1.82      0.00
  -19   15    6     -6.00      0.00
  -18   16    6     -5.75      0.00
  -17   17    6     -1.52      0.00
  -16   18    6     -0.16      0.00
  -32    0    6      5.74      0.00
  -31    1    6     -4.74      0.00
  -30    2    6     -0.74      0.00
  -29    3    6      3.75      0.00
  -28    4    6      0.13      0.00
  -27    5    6      7.90      0.00
  -26    6    6     -0.20      0.00
  -25    7    6      7.05      0.00
  -24    8    6     -4.89      0.00
  -23    9    6     -1.13      0.00
  -22   10    6     -3.30      0.00
  -21   11    6      0.99      0.00
  -20   12    6      4.77      0.00
  -19   13    6      1.42      0.00
  -18   14    6     -2.31      0.00
  -17   15    6     -4.08      0.00
  -16   16    6     -0.04      0.00
  -15   17    6      0.25      0.00
  -14   18    6      0.53      0.00
  -30    0    6     14.70      0.00
  -29    1    6     -6.79      0.00
  -28    2    6      1.51      0.00
  -27    3    6     -8.42      0.00
  -26    4    6     -0.21      0.00
  -25    5    6      8.58      0.00
  -24    6    6     -3.70      0.00
  -23    7    6     -2.70      0.00
  -22    8    6     -7.42      0.00
  -21    9    6     -7.69      0.00
  -20   10    6     -5.66      0.00
  -19   11    6      1.89      0.00
  -18   12    6      5.40      0.00
  -17   13    6      1.64      0.00
  -16   14    6      0.27      0.00
  -15   15    6      1.10      0.00
  -14   16    6      3.06      0.00
  -13   17    6      0.37      0.00
  -12   18    6      0.30      0.00
  -28    0    6     10.75      0.00
  -27    1    6     -1.91      0.00
  -26    2    6     12.50      0.00
  -25    3    6    -15.84      0.00
  -24    4    6     -4.21      0.00
  -23    5    6     -3.60      0.00
  -22    6    6    -12.31      0.00
  -21    7    6    -12.13      0.00
  -20    8    6     -5.72      0.00
  -19    9    6     -3.49      0.00
  -18   10    6     -0.45      0.00
  -17   11    6      0.91      0.00
  -16   12    6      1.86      0.00
  -15   13    6      4.52      0.00
  -14   14    6      2.65      0.00
  -13   15    6      1.99      0.00
  -12   16    6      1.33      0.00
  -11   17    6     -2.20      0.00
  -10   18    6      2.48      0.00
  -26    0    6    -16.76      0.00
  -25    1    6      1.41      0.00
  -24    2    6     13.36      0.00
  -23    3    6    -16.65      0.00
  -22    4    6    -12.90      0.00
  -21    5    6     -7.01      0.00
  -20    6    6     -7.27      0.00
  -19    7    6     -3.22      0.00
  -18    8    6      2.04      0.00
  -17    9    6      5.37      0.00
  -16   10    6      2.67      0.00
  -15   11    6     -0.06      0.00
  -14   12    6     -1.05      0.00
  -13   13    6      5.42      0.00
  -12   14    6      1.64      0.00
  -11   15    6      2.47      0.00
  -10   16    6     -0.17      0.00
   -9   17    6     -3.55      0.00
   -8   18    6      1.12      0.00
  -24    0    6    -24.70      0.00
  -23    1    6     -3.89      0.00
  -22    2    6     -4.65      0.00
  -21    3    6    -16.18      0.00
  -20    4    6     -4.88      0.00
  -19    5    6      2.14      0.00
  -18    6    6      7.21      0.00
  -17    7    6      9.77      0.00
  -16    8    6      5.15      0.00
  -15    9    6      4.95      0.00
  -14   10    6      0.52      0.00
  -13   11    6     -1.71      0.00
  -12   12    6     -0.96      0.00
  -11   13    6      4.16      0.00
  -10   14    6     -3.97      0.00
   -9   15    6      0.25      0.00
   -8   16    6     -0.50      0.00
   -7   17    6      1.81      0.00
   -6   18    6      0.11      0.00
  -22    0    6    -10.68      0.00
  -21    1    6     -9.94      0.00
  -20    2    6    -15.03      0.00
  -19    3    6    -23.07      0.00
  -18    4    6     14.30      0.00
  -17    5    6      7.42      0.00
  -16    6    6      7.18      0.00
  -15    7    6      1.91      0.00
  -14    8    6     -5.75      0.00
  -13    9    6     -0.69      0.00
  -12   10    6     -1.97      0.00
  -11   11    6     -5.29      0.00
  -10   12    6     -2.82      0.00
   -9   13    6      2.95      0.00
   -8   14    6     -3.55      0.00
   -7   15    6      0.92      0.00
   -6   16    6      1.25      0.00
   -5   17    6      3.46      0.00
   -4   18    6     -1.39      0.00
   -3   19    6     -0.61      0.00
  -20    0    6    -19.92      0.00
  -19    1    6      2.03      0.00
  -18    2    6      2.31      0.00
  -17    3    6    -12.02      0.00
  -16    4    6     20.20      0.00
  -15    5    6      3.78      0.00
  -14    6    6     -6.01      0.00
  -13    7    6    -11.17      0.00
  -12    8    6    -16.56      0.00
  -11    9    6      0.17      0.00
  -10   10    6     -1.04      0.00
   -9   11    6     -7.46      0.00
   -8   12    6     -2.49      0.00
   -7   13    6      1.36      0.00
   -6   14    6      3.81      0.00
   -5   15    6     -2.49      0.00
   -4   16    6     -3.34      0.00
   -3   17    6     -2.83      0.00
   -2   18    6     -0.45      0.00
   -1   19    6     -0.82      0.00
  -18    0    6    -31.58      0.00
  -17    1    6     21.27      0.00
  -16    2    6     27.73      0.00
  -15    3    6      9.61      0.00
  -14    4    6      2.31      0.00
  -13    5    6      1.22      0.00
  -12    6    6      0.84      0.00
  -11    7    6      4.59      0.00
  -10    8    6    -11.65      0.00
   -9    9    6      2.15      0.00
   -8   10    6      3.30      0.00
   -7   11    6      0.10      0.00
   -6   12    6      1.45      0.00
   -5   13    6      0.95      0.00
   -4   14    6      5.15      0.00
   -3   15    6     -4.14      0.00
   -2   16    6     -3.66      0.00
   -1   17    6     -2.18      0.00
    0   18    6      1.20      0.00
    1   19    6     -1.87      0.00
  -16    0    6      8.03      0.00
  -15    1    6      5.39      0.00
  -14    2    6      7.25      0.00
  -13    3    6      1.01      0.00
  -12    4    6    -11.02      0.00
  -11    5    6     -5.88      0.00
  -10    6    6     12.05      0.00
   -9    7    6     11.75      0.00
   -8    8    6     -1.57      0.00
   -7    9    6      1.64      0.00
   -6   10    6      0.72      0.00
   -5   11    6      2.80      0.00
   -4   12    6      2.69      0.00
   -3   13    6     -0.89      0.00
   -2   14    6      3.72      0.00
   -1   15    6      0.99      0.00
    0   16    6     -1.21      0.00
    1   17    6     -1.81      0.00
    2   18    6     -0.47      0.00
    3   19    6     -0.14      0.00
  -14    0    6     52.22      0.00
  -13    1    6    -62.22      0.00
  -12    2    6     -8.66      0.00
  -11    3    6     -4.61      0.00
  -10    4    6    -15.41      0.00
   -9    5    6    -22.07      0.00
   -8    6    6     -4.33      0.00
   -7    7    6     -4.02      0.00
   -6    8    6      4.28      0.00
   -5    9    6     -3.58      0.00
   -4   10    6     -2.65      0.00
   -3   11    6     -3.14      0.00
   -2   12    6      1.68      0.00
   -1   13    6     -3.14      0.00
    0   14    6      0.60      0.00
    1   15    6      3.22      0.00
    2   16    6     -0.81      0.00
    3   17    6     -3.22      0.00
    4   18    6     -1.52      0.00
  -12    0    6     76.17      0.00
  -11    1    6    -71.31      0.00
  -10    2    6     41.48      0.00
   -9    3    6     53.87      0.00
   -8    4    6      2.79      0.00
   -7    5    6     -7.92      0.00
   -6    6    6    -18.85      0.00
   -5    7    6     -5.03      0.00
   -4    8    6      1.31      0.00
   -3    9    6     -1.08      0.00
   -2   10    6     11.13      0.00
   -1   11    6     -3.69      0.00
    0   12    6      2.07      0.00
    1   13    6     -3.91      0.00
    2   14    6     -3.93      0.00
    3   15    6      0.07      0.00
    4   16    6     -0.80      0.00
    5   17    6      0.74      0.00
    6   18    6     -3.69      0.00
  -10    0    6    168.23      0.00
   -9    1    6    -69.74      0.00
   -8    2    6     55.94      0.00
   -7    3    6     81.74      0.00
   -6    4    6     29.03      0.00
   -5    5    6     23.33      0.00
   -4    6    6    -18.23      0.00
   -3    7    6     22.09      0.00
   -2    8    6      2.60      0.00
   -1    9    6     -1.29      0.00
    0   10    6     17.25      0.00
    1   11    6     -1.02      0.00
    2   12    6      3.85      0.00
    3   13    6      1.93      0.00
    4   14    6     -4.92      0.00
    5   15    6     -1.98      0.00
    6   16    6     -0.47      0.00
    7   17    6      6.65      0.00
    8   18    6     -1.85      0.00
   -8    0    6    277.65      0.00
   -7    1    6   -134.09      0.00
   -6    2    6     -2.19      0.00
   -5    3    6    -41.91      0.00
   -4    4    6     25.44      0.00
   -3    5    6     28.27      0.00
   -2    6    6     -0.14      0.00
   -1    7    6     35.27      0.00
    0    8    6      2.02      0.00
    1    9    6     -5.08      0.00
    2   10    6      7.84      0.00
    3   11    6     -2.94      0.00
    4   12    6      5.88      0.00
    5   13    6     -1.05      0.00
    6   14    6     -0.92      0.00
    7   15    6     -0.27      0.00
    8   16    6     -1.53      0.00
    9   17    6      6.19      0.00
   10   18    6      2.50      0.00
   -6    0    6    267.80      0.00
   -5    1    6   -127.24      0.00
   -4    2    6     22.66      0.00
   -3    3    6   -138.17      0.00
   -2    4    6     27.94      0.00
   -1    5    6     26.82      0.00
    0    6    6     13.87      0.00
    1    7    6     17.24      0.00
    2    8    6      4.55      0.00
    3    9    6      0.10      0.00
    4   10    6     -5.46      0.00
    5   11    6     -7.21      0.00
    6   12    6      3.13      0.00
    7   13    6     -5.85      0.00
    8   14    6      3.69      0.00
    9   15    6     -1.44      0.00
   10   16    6     -1.15      0.00
   11   17    6      7.13      0.00
   12   18    6      1.19      0.00
   -4    0    6     96.41      0.00
   -3    1    6     43.54      0.00
   -2    2    6    189.44      0.00
   -1    3    6     39.40      0.00
    0    4    6     59.32      0.00
    1    5    6     10.23      0.00
    2    6    6      9.87      0.00
    3    7    6      8.10      0.00
    4    8    6      0.86      0.00
    5    9    6      3.59      0.00
    6   10    6     -7.71      0.00
    7   11    6      1.51      0.00
    8   12    6     -1.07      0.00
    9   13    6     -2.15      0.00
   10   14    6      1.91      0.00
   11   15    6     -3.64      0.00
   12   16    6      4.89      0.00
   13   17    6      9.76      0.00
   14   18    6     -2.50      0.00
   -2    0    6      7.32      0.00
   -1    1    6    110.04      0.00
    0    2    6    202.20      0.00
    1    3    6    184.07      0.00
    2    4    6      7.86      0.00
    3    5    6    -34.89      0.00
    4    6    6    -21.43      0.00
    5    7    6     -3.78      0.00
    6    8    6    -10.31      0.00
    7    9    6     -0.69      0.00
    8   10    6     -2.26      0.00
    9   11    6      6.32      0.00
   10   12    6     -6.20      0.00
   11   13    6      9.61      0.00
   12   14    6      6.54      0.00
   13   15    6     -1.79      0.00
   14   16    6      3.85      0.00
   15   17    6      4.59      0.00
   16   18    6     -2.13      0.00
    0    0    6     38.50      0.00
    1    1    6    -68.66      0.00
    2    2    6    -72.71      0.00
    3    3    6     -8.61      0.00
    4    4    6    -66.28      0.00
    5    5    6    -52.78      0.00
    6    6    6    -43.71      0.00
    7    7    6    -14.50      0.00
    8    8    6     -5.63      0.00
    9    9    6      0.04      0.00
   10   10    6     -1.02      0.00
   11   11    6      1.33      0.00
   12   12    6     -4.05      0.00
   13   13    6     13.76      0.00
   14   14    6      4.14      0.00
   15   15    6     -2.81      0.00
   16   16    6      1.79      0.00
   17   17    6      0.97      0.00
   18   18    6     -1.66      0.00
    2    0    6     59.73      0.00
    3    1    6   -167.25      0.00
    4    2    6   -279.11      0.00
    5    3    6   -202.17      0.00
    6    4    6    -52.81      0.00
    7    5    6     -7.33      0.00
    8    6    6     -8.16      0.00
    9    7    6     -6.21      0.00
   10    8    6      8.18      0.00
   11    9    6      3.51      0.00
   12   10    6      0.33      0.00
   13   11    6      0.15      0.00
   14   12    6     -2.42      0.00
   15   13    6      5.15      0.00
   16   14    6     -4.10      0.00
   17   15    6      3.55      0.00
   18   16    6      0.09      0.00
   19   17    6      2.14      0.00
    5    1    6   -141.74      0.00
    6    2    6   -187.27      0.00
    7    3    6   -102.42      0.00
    8    4    6    -19.13      0.00
    9    5    6     36.07      0.00
   10    6    6     24.12      0.00
   11    7    6      5.08      0.00
   12    8    6      3.81      0.00
   13    9    6      2.38      0.00
   14   10    6      2.88      0.00
   15   11    6     -2.41      0.00
   16   12    6     -0.67      0.00
   17   13    6     -4.56      0.00
   18   14    6     -5.15      0.00
   19   15    6      3.01      0.00
   20   16    6     -6.66      0.00
   21   17    6      2.58      0.00
    6    0    6   -330.76      0.00
    7    1    6    -92.08      0.00
    8    2    6     39.97      0.00
    9    3    6     51.63      0.00
   10    4    6    -32.61      0.00
   11    5    6     34.70      0.00
   12    6    6     13.63      0.00
   13    7    6      2.03      0.00
   14    8    6    -11.38      0.00
   15    9    6      0.65      0.00
   16   10    6     -0.45      0.00
   17   11    6     -5.49      0.00
   18   12    6      3.66      0.00
   19   13    6     -9.22      0.00
   20   14    6      0.03      0.00
   21   15    6     -1.47      0.00
   22   16    6     -6.92      0.00
   23   17    6      2.77      0.00
    8    0    6   -268.96      0.00
    9    1    6     17.16      0.00
   10    2    6    127.62      0.00
   11    3    6     27.73      0.00
   12    4    6    -14.68      0.00
   13    5    6     27.06      0.00
   14    6    6    -10.65      0.00
   15    7    6     -4.91      0.00
   16    8    6     -8.64      0.00
   17    9    6      4.05      0.00
   18   10    6     -1.50      0.00
   19   11    6     -3.39      0.00
   20   12    6      0.66      0.00
   21   13    6     -3.70      0.00
   22   14    6     -1.30      0.00
   23   15    6     -5.45      0.00
   24   16    6     -3.92      0.00
   25   17    6      5.96      0.00
   10    0    6    -31.18      0.00
   11    1    6     86.65      0.00
   12    2    6     51.40      0.00
   13    3    6    -27.80      0.00
   14    4    6     37.10      0.00
   15    5    6     -0.83      0.00
   16    6    6    -13.65      0.00
   17    7    6      1.46      0.00
   18    8    6     -3.15      0.00
   19    9    6      2.38      0.00
   20   10    6     -4.19      0.00
   21   11    6     -0.98      0.00
   22   12    6     -1.06      0.00
   23   13    6      1.46      0.00
   24   14    6     -8.16      0.00
   25   15    6     -1.43      0.00
   26   16    6     -8.39      0.00
   12    0    6     50.50      0.00
   13    1    6     54.18      0.00
   14    2    6    -18.94      0.00
   15    3    6      4.49      0.00
   16    4    6     30.86      0.00
   17    5    6    -28.74      0.00
   18    6    6      8.35      0.00
   19    7    6      1.97      0.00
   20    8    6     -7.83      0.00
   21    9    6     -0.22      0.00
   22   10    6     -4.34      0.00
   23   11    6      3.91      0.00
   24   12    6     -2.28      0.00
   25   13    6     -3.43      0.00
   26   14    6     -2.79      0.00
   27   15    6      3.50      0.00
   28   16    6     -4.74      0.00
   14    0    6     22.41      0.00
   15    1    6      5.08      0.00
   16    2    6    -15.57      0.00
   17    3    6     29.24      0.00
   18    4    6     -6.01      0.00
   19    5    6    -18.99      0.00
   20    6    6     16.09      0.00
   21    7    6     -4.05      0.00
   22    8    6     -6.06      0.00
   23    9    6      1.78      0.00
   24   10    6     -0.19      0.00
   25   11    6      4.18      0.00
   26   12    6     -0.68      0.00
   27   13    6     -3.24      0.00
   28   14    6      0.58      0.00
   29   15    6      7.52      0.00
   30   16    6     17.38      0.00
   16    0    6     30.11      0.00
   17    1    6      6.65      0.00
   18    2    6      7.37      0.00
   19    3    6      6.41      0.00
   20    4    6    -10.49      0.00
   21    5    6      2.05      0.00
   22    6    6      3.79      0.00
   23    7    6     -4.07      0.00
   24    8    6      2.73      0.00
   25    9    6      4.08      0.00
   26   10    6     -2.14      0.00
   27   11    6      1.48      0.00
   28   12    6     -0.64      0.00
   29   13    6     -2.13      0.00
   30   14    6     -5.31      0.00
   31   15    6      6.10      0.00
   18    0    6     43.23      0.00
   19    1    6     17.80      0.00
   20    2    6      8.71      0.00
   21    3    6     -8.02      0.00
   22    4    6      7.33      0.00
   23    5    6      3.14      0.00
   24    6    6     -6.07      0.00
   25    7    6      2.73      0.00
   26    8    6      5.64      0.00
   27    9    6      2.07      0.00
   28   10    6     -7.81      0.00
   29   11    6     -2.78      0.00
   30   12    6     -1.92      0.00
   31   13    6      9.99      0.00
   32   14    6      0.09      0.00
   33   15    6     -0.65      0.00
   20    0    6      7.80      0.00
   21    1    6     10.52      0.00
   22    2    6     -0.01      0.00
   23    3    6      4.94      0.00
   24    4    6     13.13      0.00
   25    5    6     -3.52      0.00
   26    6    6      2.76      0.00
   27    7    6      8.92      0.00
   28    8    6      2.64      0.00
   29    9    6      0.02      0.00
   30   10    6     -3.48      0.00
   31   11    6      1.73      0.00
   32   12    6     -0.13      0.00
   33   13    6     13.70      0.00
   34   14    6      5.54      0.00
   35   15    6     -4.95      0.00
   22    0    6    -12.24      0.00
   23    1    6      8.78      0.00
   24    2    6     -1.34      0.00
   25    3    6     10.77      0.00
   26    4    6     11.78      0.00
   27    5    6      1.39      0.00
   28    6    6      7.40      0.00
   29    7    6      1.40      0.00
   30    8    6     -4.45      0.00
   31    9    6     -2.49      0.00
   32   10    6      4.30      0.00
   33   11    6      2.61      0.00
   34   12    6     -5.03      0.00
   35   13    6     -0.29      0.00
   36   14    6      2.88      0.00
   24    0    6      6.32      0.00
   25    1    6     14.20      0.00
   26    2    6      1.01      0.00
   27    3    6      3.69      0.00
   28    4    6      6.68      0.00
   29    5    6      1.40      0.00
   30    6    6     -2.69      0.00
   31    7    6     -8.48      0.00
   32    8    6     -3.89      0.00
   33    9    6     -0.86      0.00
   34   10    6      3.19      0.00
   35   11    6      0.77      0.00
   36   12    6     -5.68      0.00
   37   13    6     -4.17      0.00
   38   14    6     -1.79      0.00
   26    0    6      6.57      0.00
   27    1    6      9.51      0.00
   28    2    6     -3.20      0.00
   29    3    6     -7.10      0.00
   30    4    6     -2.70      0.00
   31    5    6     -3.07      0.00
   32    6    6     -6.90      0.00
   33    7    6     -6.62      0.00
   34    8    6      1.12      0.00
   35    9    6      0.35      0.00
   36   10    6     -3.92      0.00
   37   11    6     -0.06      0.00
   38   12    6     -2.78      0.00
   39   13    6      1.17      0.00
   28    0    6     -9.86      0.00
   29    1    6     -0.41      0.00
   30    2    6    -10.92      0.00
   31    3    6     -6.11      0.00
   32    4    6     -8.54      0.00
   33    5    6     -3.82      0.00
   34    6    6     -1.76      0.00
   35    7    6     -0.92      0.00
   36    8    6      5.03      0.00
   37    9    6      1.66      0.00
   38   10    6     -8.15      0.00
   39   11    6     -2.04      0.00
   40   12    6     -2.53      0.00
   41   13    6      2.19      0.00
   30    0    6    -13.55      0.00
   31    1    6     -7.75      0.00
   32    2    6     -7.58      0.00
   33    3    6     -1.16      0.00
   34    4    6     -8.60      0.00
   35    5    6      3.07      0.00
   36    6    6      2.48      0.00
   37    7    6      5.40      0.00
   38    8    6      3.13      0.00
   39    9    6      2.57      0.00
   40   10    6     -0.24      0.00
   41   11    6     -3.21      0.00
   42   12    6     -2.77      0.00
   32    0    6     -9.53      0.00
   33    1    6     -8.14      0.00
   34    2    6     -3.77      0.00
   35    3    6     -1.40      0.00
   36    4    6     -4.11      0.00
   37    5    6      4.56      0.00
   38    6    6     -1.34      0.00
   39    7    6      1.78      0.00
   40    8    6      0.32      0.00
   41    9    6      6.41      0.00
   42   10    6      7.05      0.00
   43   11    6      0.75      0.00
   44   12    6     -0.92      0.00
   34    0    6     -3.08      0.00
   35    1    6     -3.97      0.00
   36    2    6     -1.70      0.00
   37    3    6      1.37      0.00
   38    4    6      0.49      0.00
   39    5    6      1.00      0.00
   40    6    6     -2.90      0.00
   41    7    6     -2.91      0.00
   42    8    6      2.63      0.00
   43    9    6      3.25      0.00
   44   10    6      3.68      0.00
   45   11    6      3.16      0.00
   36    0    6      6.59      0.00
   37    1    6      1.02      0.00
   38    2    6      2.96      0.00
   39    3    6      6.53      0.00
   40    4    6      0.45      0.00
   41    5    6      0.28      0.00
   42    6    6      4.44      0.00
   43    7    6     -4.47      0.00
   44    8    6      0.63      0.00
   45    9    6      0.96      0.00
   46   10    6     -0.67      0.00
   47   11    6     -0.57      0.00
   38    0    6      6.14      0.00
   39    1    6     -1.38      0.00
   40    2    6      3.72      0.00
   41    3    6      1.86      0.00
   42    4    6     -3.41      0.00
   43    5    6      3.15      0.00
   44    6    6      5.77      0.00
   45    7    6     -1.34      0.00
   46    8    6      0.36      0.00
   47    9    6      3.78      0.00
   48   10    6     -0.61      0.00
   40    0    6      0.63      0.00
   41    1    6     -1.70      0.00
   42    2    6     -0.36      0.00
   43    3    6     -2.78      0.00
   44    4    6     -0.04      0.00
   45    5    6      4.06      0.00
   46    6    6      3.14      0.00
   47    7    6     -1.16      0.00
   48    8    6     -0.86      0.00
   49    9    6      6.15      0.00
   42    0    6     -2.34      0.00
   43    1    6      0.65      0.00
   44    2    6     -1.02      0.00
   45    3    6      3.32      0.00
   46    4    6      3.87      0.00
   47    5    6      1.92      0.00
   48    6    6      1.73      0.00
   49    7    6     -9.53      0.00
   50    8    6     -0.28      0.00
   51    9    6      2.53      0.00
   44    0    6     -3.88      0.00
   45    1    6      7.19      0.00
   46    2    6      1.54      0.00
   47    3    6     11.71      0.00
   48    4    6      0.73      0.00
   49    5    6      0.21      0.00
   50    6    6      6.22      0.00
   51    7    6     -8.21      0.00
   52    8    6     -0.77      0.00
   46    0    6     -1.51      0.00
   47    1    6      3.80      0.00
   48    2    6      2.88      0.00
   49    3    6     10.89      0.00
   50    4    6     -3.84      0.00
   51    5    6      5.40      0.00
   52    6    6      6.99      0.00
   53    7    6      1.27      0.00
   48    0    6    -10.10      0.00
   49    1    6     -4.96      0.00
   50    2    6      0.41      0.00
   51    3    6      0.17      0.00
   52    4    6     -3.53      0.00
   53    5    6      2.25      0.00
   54    6    6     -2.91      0.00
   50    0    6     -9.03      0.00
   51    1    6     -4.41      0.00
   52    2    6     -4.26      0.00
   53    3    6     -7.89      0.00
   54    4    6     -8.51      0.00
   55    5    6     -6.03      0.00
   52    0    6      2.02      0.00
   53    1    6     -4.22      0.00
   54    2    6     -0.17      0.00
   55    3    6     -4.71      0.00
   56    4    6     -7.69      0.00
   54    0    6      8.76      0.00
   55    1    6     -8.09      0.00
   56    2    6      7.29      0.00
   57    3    6      2.75      0.00
   56    0    6      5.57      0.00
   57    1    6     -5.13      0.00
  -58    2    7      1.79      0.00
  -57    3    7      2.25      0.00
  -56    4    7     -8.84      0.00
  -55    5    7      1.70      0.00
  -54    6    7      0.32      0.00
  -53    7    7      2.05      0.00
  -52    8    7     -0.08      0.00
  -51    9    7     -2.41      0.00
  -57    1    7     -2.73      0.00
  -56    2    7      1.54      0.00
  -55    3    7      2.73      0.00
  -54    4    7     -2.87      0.00
  -53    5    7      4.05      0.00
  -52    6    7      1.44      0.00
  -51    7    7      2.98      0.00
  -50    8    7     -3.42      0.00
  -49    9    7     -3.48      0.00
  -48   10    7     -2.78      0.00
  -47   11    7      0.29      0.00
  -55    1    7      0.95      0.00
  -54    2    7      2.05      0.00
  -53    3    7     -0.17      0.00
  -52    4    7     -0.90      0.00
  -51    5    7      1.66      0.00
  -50    6    7     -2.91      0.00
  -49    7    7      7.03      0.00
  -48    8    7     -2.95      0.00
  -47    9    7      1.81      0.00
  -46   10    7     -0.56      0.00
  -45   11    7     -0.10      0.00
  -44   12    7     -2.27      0.00
  -53    1    7      2.39      0.00
  -52    2    7     -0.61      0.00
  -51    3    7     -2.11      0.00
  -50    4    7      1.36      0.00
  -49    5    7     -0.51      0.00
  -48    6    7      0.91      0.00
  -47    7    7      5.74      0.00
  -46    8    7     -0.23      0.00
  -45    9    7      0.90      0.00
  -44   10    7      0.35      0.00
  -43   11    7      0.48      0.00
  -42   12    7     -0.60      0.00
  -41   13    7     -4.26      0.00
  -51    1    7      3.34      0.00
  -50    2    7      0.56      0.00
  -49    3    7     -2.55      0.00
  -48    4    7      1.46      0.00
  -47    5    7      0.33      0.00
  -46    6    7      3.63      0.00
  -45    7    7      0.20      0.00
  -44    8    7      0.29      0.00
  -43    9    7     -2.66      0.00
  -42   10    7      2.58      0.00
  -41   11    7     -0.18      0.00
  -40   12    7      3.10      0.00
  -39   13    7     -9.31      0.00
  -38   14    7     -4.12      0.00
  -49    1    7      5.05      0.00
  -48    2    7     -2.36      0.00
  -47    3    7     -2.15      0.00
  -46    4    7      0.56      0.00
  -45    5    7     -1.87      0.00
  -44    6    7      2.64      0.00
  -43    7    7     -0.38      0.00
  -42    8    7     -2.57      0.00
  -41    9    7     -2.46      0.00
  -40   10    7      0.14      0.00
  -39   11    7     -1.82      0.00
  -38   12    7      3.46      0.00
  -37   13    7     -1.45      0.00
  -36   14    7      2.69      0.00
  -35   15    7     -2.98      0.00
  -47    1    7     -1.27      0.00
  -46    2    7      0.68      0.00
  -45    3    7      4.86      0.00
  -44    4    7     -0.66      0.00
  -43    5    7     -6.06      0.00
  -42    6    7     -0.40      0.00
  -41    7    7      0.88      0.00
  -40    8    7     -4.12      0.00
  -39    9    7     -1.74      0.00
  -38   10    7     -0.31      0.00
  -37   11    7      1.19      0.00
  -36   12    7     -0.61      0.00
  -35   13    7      6.09      0.00
  -34   14    7      8.67      0.00
  -33   15    7     -2.38      0.00
  -45    1    7     -3.53      0.00
  -44    2    7      5.26      0.00
  -43    3    7      0.89      0.00
  -42    4    7     -3.36      0.00
  -41    5    7     -6.79      0.00
  -40    6    7      1.20      0.00
  -39    7    7      1.24      0.00
  -38    8    7     -2.53      0.00
  -37    9    7     -3.14      0.00
  -36   10    7     -1.34      0.00
  -35   11    7      0.89      0.00
  -34   12    7     -5.03      0.00
  -33   13    7      4.88      0.00
  -32   14    7      6.17      0.00
  -31   15    7     -2.11      0.00
  -30   16    7      2.02      0.00
  -43    1    7     -5.19      0.00
  -42    2    7      2.69      0.00
  -41    3    7     -4.08      0.00
  -40    4    7     -0.04      0.00
  -39    5    7     -0.78      0.00
  -38    6    7     -1.25      0.00
  -37    7    7      0.03      0.00
  -36    8    7      1.69      0.00
  -35    9    7     -2.81      0.00
  -34   10    7     -3.36      0.00
  -33   11    7     -0.02      0.00
  -32   12    7      1.28      0.00
  -31   13    7      1.58      0.00
  -30   14    7     -0.74      0.00
  -29   15    7     -0.50      0.00
  -28   16    7      3.50      0.00
  -41    1    7     -3.98      0.00
  -40    2    7      1.15      0.00
  -39    3    7      3.13      0.00
  -38    4    7      4.07      0.00
  -37    5    7      1.18      0.00
  -36    6    7     -2.03      0.00
  -35    7    7      1.00      0.00
  -34    8    7      3.61      0.00
  -33    9    7      0.57      0.00
  -32   10    7     -4.02      0.00
  -31   11    7      2.91      0.00
  -30   12    7      5.66      0.00
  -29   13    7      0.22      0.00
  -28   14    7     -1.10      0.00
  -27   15    7      0.20      0.00
  -26   16    7     -0.06      0.00
  -25   17    7     -0.91      0.00
  -39    1    7      0.57      0.00
  -38    2    7      1.15      0.00
  -37    3    7      5.99      0.00
  -36    4    7     -0.40      0.00
  -35    5    7      3.27      0.00
  -34    6    7     -0.33      0.00
  -33    7    7     -1.77      0.00
  -32    8    7      1.05      0.00
  -31    9    7      1.62      0.00
  -30   10    7     -0.83      0.00
  -29   11    7      0.69      0.00
  -28   12    7      3.33      0.00
  -27   13    7      2.34      0.00
  -26   14    7     -0.22      0.00
  -25   15    7     -2.77      0.00
  -24   16    7     -3.04      0.00
  -23   17    7     -1.06      0.00
  -37    1    7      4.29      0.00
  -36    2    7     -4.89      0.00
  -35    3    7     -2.72      0.00
  -34    4    7     -0.65      0.00
  -33    5    7      2.51      0.00
  -32    6    7     -0.67      0.00
  -31    7    7     -1.27      0.00
  -30    8    7      1.00      0.00
  -29    9    7     -1.81      0.00
  -28   10    7      1.15      0.00
  -27   11    7     -1.67      0.00
  -26   12    7      4.96      0.00
  -25   13    7      2.29      0.00
  -24   14    7     -0.05      0.00
  -23   15    7     -0.39      0.00
  -22   16    7     -3.76      0.00
  -21   17    7      0.78      0.00
  -35    1    7      0.35      0.00
  -34    2    7     -7.69      0.00
  -33    3    7     -3.50      0.00
  -32    4    7     -1.08      0.00
  -31    5    7     -2.31      0.00
  -30    6    7     -1.17      0.00
  -29    7    7      1.99      0.00
  -28    8    7      3.22      0.00
  -27    9    7     -2.90      0.00
  -26   10    7      0.00      0.00
  -25   11    7     -3.67      0.00
  -24   12    7      1.47      0.00
  -23   13    7     -1.76      0.00
  -22   14    7     -0.55      0.00
  -21   15    7      4.36      0.00
  -20   16    7     -1.79      0.00
  -19   17    7      3.84      0.00
  -18   18    7     -2.79      0.00
  -33    1    7      2.74      0.00
  -32    2    7     -4.50      0.00
  -31    3    7      1.64      0.00
  -30    4    7     -6.39      0.00
  -29    5    7     -3.70      0.00
  -28    6    7     -3.18      0.00
  -27    7    7      1.73      0.00
  -26    8    7     -0.69      0.00
  -25    9    7     -4.04      0.00
  -24   10    7     -6.96      0.00
  -23   11    7     -8.43      0.00
  -22   12    7     -2.42      0.00
  -21   13    7     -0.68      0.00
  -20   14    7     -0.91      0.00
  -19   15    7      4.38      0.00
  -18   16    7      0.11      0.00
  -17   17    7      3.78      0.00
  -16   18    7     -4.22      0.00
  -31    1    7      5.27      0.00
  -30    2    7     -4.96      0.00
  -29    3    7      5.37      0.00
  -28    4    7     -6.54      0.00
  -27    5    7     -0.61      0.00
  -26    6    7     -8.11      0.00
  -25    7    7     -5.50      0.00
  -24    8    7     -6.93      0.00
  -23    9    7     -3.88      0.00
  -22   10    7     -3.52      0.00
  -21   11    7     -2.14      0.00
  -20   12    7      1.96      0.00
  -19   13    7      0.98      0.00
  -18   14    7      2.63      0.00
  -17   15    7      2.21      0.00
  -16   16    7     -0.29      0.00
  -15   17    7      0.94      0.00
  -14   18    7     -2.09      0.00
  -29    1    7     -2.59      0.00
  -28    2    7     -9.56      0.00
  -27    3    7      2.86      0.00
  -26    4    7     -3.00      0.00
  -25    5    7     -1.86      0.00
  -24    6    7    -10.87      0.00
  -23    7    7     -4.24      0.00
  -22    8    7      0.31      0.00
  -21    9    7      0.50      0.00
  -20   10    7      4.35      0.00
  -19   11    7      4.88      0.00
  -18   12    7      2.64      0.00
  -17   13    7      0.63      0.00
  -16   14    7      3.66      0.00
  -15   15    7      0.35      0.00
  -14   16    7      2.00      0.00
  -13   17    7     -2.75      0.00
  -12   18    7      0.14      0.00
  -27    1    7     -1.16      0.00
  -26    2    7    -12.85      0.00
  -25    3    7     -1.78      0.00
  -24    4    7     -7.63      0.00
  -23    5    7     -1.93      0.00
  -22    6    7     -4.01      0.00
  -21    7    7      6.68      0.00
  -20    8    7      6.04      0.00
  -19    9    7      1.63      0.00
  -18   10    7      3.93      0.00
  -17   11    7      5.12      0.00
  -16   12    7     -0.63      0.00
  -15   13    7     -2.18      0.00
  -14   14    7     -0.48      0.00
  -13   15    7     -2.81      0.00
  -12   16    7      2.65      0.00
  -11   17    7     -4.59      0.00
  -10   18    7      0.00      0.00
  -25    1    7     13.77      0.00
  -24    2    7     -6.86      0.00
  -23    3    7     -7.64      0.00
  -22    4    7    -10.81      0.00
  -21    5    7     11.13      0.00
  -20    6    7      6.03      0.00
  -19    7    7      8.64      0.00
  -18    8    7      3.99      0.00
  -17    9    7      0.86      0.00
  -16   10    7      1.50      0.00
  -15   11    7      2.46      0.00
  -14   12    7     -5.02      0.00
  -13   13    7     -0.18      0.00
  -12   14    7     -0.42      0.00
  -11   15    7     -2.56      0.00
  -10   16    7      0.09      0.00
   -9   17    7     -3.52      0.00
   -8   18    7     -2.38      0.00
  -23    1    7     -0.26      0.00
  -22    2    7     14.38      0.00
  -21    3    7      1.94      0.00
  -20    4    7      3.00      0.00
  -19    5    7     23.37      0.00
  -18    6    7     14.66      0.00
  -17    7    7      3.70      0.00
  -16    8    7     -0.31      0.00
  -15    9    7     -3.43      0.00
  -14   10    7      1.28      0.00
  -13   11    7      2.18      0.00
  -12   12    7     -5.53      0.00
  -11   13    7      3.07      0.00
  -10   14    7     -0.23      0.00
   -9   15    7      1.75      0.00
   -8   16    7     -0.56      0.00
   -7   17    7     -2.36      0.00
   -6   18    7     -1.93      0.00
  -21    1    7    -31.13      0.00
  -20    2    7     44.73      0.00
  -19    3    7     22.09      0.00
  -18    4    7     16.15      0.00
  -17    5    7     12.15      0.00
  -16    6    7      6.57      0.00
  -15    7    7     -1.53      0.00
  -14    8    7     -2.65      0.00
  -13    9    7     -4.36      0.00
  -12   10    7      2.52      0.00
  -11   11    7      1.04      0.00
  -10   12    7     -4.06      0.00
   -9   13    7      1.43      0.00
   -8   14    7     -2.19      0.00
   -7   15    7      3.02      0.00
   -6   16    7      1.41      0.00
   -5   17    7     -0.50      0.00
   -4   18    7      0.47      0.00
  -19    1    7    -31.05      0.00
  -18    2    7     42.97      0.00
  -17    3    7     16.41      0.00
  -16    4    7      1.75      0.00
  -15    5    7     -7.23      0.00
  -14    6    7    -15.87      0.00
  -13    7    7     -5.45      0.00
  -12    8    7     -0.48      0.00
  -11    9    7     -3.56      0.00
  -10   10    7     -3.28      0.00
   -9   11    7     -2.04      0.00
   -8   12    7      2.12      0.00
   -7   13    7      1.55      0.00
   -6   14    7     -2.25      0.00
   -5   15    7     -2.40      0.00
   -4   16    7      0.71      0.00
   -3   17    7      1.32      0.00
   -2   18    7      1.93      0.00
   -1   19    7      0.53      0.00
  -17    1    7     -9.05      0.00
  -16    2    7     14.34      0.00
  -15    3    7    -10.77      0.00
  -14    4    7    -13.38      0.00
  -13    5    7      1.76      0.00
  -12    6    7    -15.47      0.00
  -11    7    7     -6.68      0.00
  -10    8    7     -0.81      0.00
   -9    9    7      1.25      0.00
   -8   10    7     -0.96      0.00
   -7   11    7     -1.22      0.00
   -6   12    7      2.61      0.00
   -5   13    7      1.23      0.00
   -4   14    7     -3.78      0.00
   -3   15    7     -5.57      0.00
   -2   16    7     -0.11      0.00
   -1   17    7      4.70      0.00
    0   18    7     -0.80      0.00
  -15    1    7     -3.75      0.00
  -14    2    7      0.75      0.00
  -13    3    7     -6.45      0.00
  -12    4    7      1.66      0.00
  -11    5    7     30.22      0.00
  -10    6    7     10.56      0.00
   -9    7    7      1.70      0.00
   -8    8    7      2.98      0.00
   -7    9    7      4.35      0.00
   -6   10    7      4.59      0.00
   -5   11    7      1.22      0.00
   -4   12    7     -0.91      0.00
   -3   13    7      3.12      0.00
   -2   14    7      2.32      0.00
   -1   15    7     -2.99      0.00
    0   16    7      1.79      0.00
    1   17    7      3.78      0.00
    2   18    7     -3.66      0.00
  -13    1    7      6.43      0.00
  -12    2    7     -9.41      0.00
  -11    3    7     11.00      0.00
  -10    4    7      2.25      0.00
   -9    5    7     20.91      0.00
   -8    6    7      4.49      0.00
   -7    7    7     13.11      0.00
   -6    8    7      2.80      0.00
   -5    9    7     -9.21      0.00
   -4   10    7      3.76      0.00
   -3   11    7      4.37      0.00
   -2   12    7     -1.84      0.00
   -1   13    7      3.07      0.00
    0   14    7      6.37      0.00
    1   15    7     -3.21      0.00
    2   16    7      1.21      0.00
    3   17    7      3.30      0.00
    4   18    7     -0.53      0.00
  -11    1    7     53.46      0.00
  -10    2    7    -59.67      0.00
   -9    3    7     15.26      0.00
   -8    4    7    -37.66      0.00
   -7    5    7    -19.55      0.00
   -6    6    7    -20.60      0.00
   -5    7    7     15.00      0.00
   -4    8    7     -0.57      0.00
   -3    9    7     -7.91      0.00
   -2   10    7      2.31      0.00
   -1   11    7      4.15      0.00
    0   12    7     -3.06      0.00
    1   13    7     -1.15      0.00
    2   14    7      3.46      0.00
    3   15    7     -1.13      0.00
    4   16    7      3.17      0.00
    5   17    7      1.66      0.00
    6   18    7     -0.17      0.00
   -9    1    7     97.80      0.00
   -8    2    7    -70.10      0.00
   -7    3    7     49.23      0.00
   -6    4    7    -23.75      0.00
   -5    5    7    -19.62      0.00
   -4    6    7     -8.41      0.00
   -3    7    7     15.76      0.00
   -2    8    7      0.15      0.00
   -1    9    7      8.06      0.00
    0   10    7      5.85      0.00
    1   11    7      0.26      0.00
    2   12    7     -1.61      0.00
    3   13    7     -2.20      0.00
    4   14    7     -2.49      0.00
    5   15    7      0.11      0.00
    6   16    7      2.90      0.00
    7   17    7     -2.30      0.00
    8   18    7      2.17      0.00
   -7    1    7     64.40      0.00
   -6    2    7    -71.71      0.00
   -5    3    7    101.59      0.00
   -4    4    7     54.40      0.00
   -3    5    7      6.26      0.00
   -2    6    7     24.47      0.00
   -1    7    7      6.26      0.00
    0    8    7     -6.17      0.00
    1    9    7      5.08      0.00
    2   10    7      4.09      0.00
    3   11    7     -0.62      0.00
    4   12    7      3.92      0.00
    5   13    7      0.61      0.00
    6   14    7     -2.33      0.00
    7   15    7     -3.74      0.00
    8   16    7      3.05      0.00
    9   17    7      1.35      0.00
   10   18    7      5.62      0.00
   -5    1    7     36.19      0.00
   -4    2    7   -169.78      0.00
   -3    3    7     75.50      0.00
   -2    4    7     51.89      0.00
   -1    5    7     -2.03      0.00
    0    6    7     12.67      0.00
    1    7    7    -14.76      0.00
    2    8    7    -10.83      0.00
    3    9    7    -10.33      0.00
    4   10    7     -5.01      0.00
    5   11    7     -1.47      0.00
    6   12    7      0.49      0.00
    7   13    7      2.57      0.00
    8   14    7     -0.16      0.00
    9   15    7     -2.10      0.00
   10   16    7      2.90      0.00
   11   17    7      1.22      0.00
   12   18    7      1.57      0.00
   -3    1    7    141.78      0.00
   -2    2    7   -235.50      0.00
   -1    3    7     18.47      0.00
    0    4    7    -58.41      0.00
    1    5    7    -16.88      0.00
    2    6    7     -4.24      0.00
    3    7    7    -20.57      0.00
    4    8    7     -5.07      0.00
    5    9    7     -9.69      0.00
    6   10    7     -7.08      0.00
    7   11    7     -3.18      0.00
    8   12    7     -4.25      0.00
    9   13    7      3.58      0.00
   10   14    7     -0.75      0.00
   11   15    7      2.06      0.00
   12   16    7      1.45      0.00
   13   17    7     -4.37      0.00
   14   18    7     -1.58      0.00
   -1    1    7    214.52      0.00
    0    2    7    -20.24      0.00
    1    3    7     42.53      0.00
    2    4    7   -134.05      0.00
    3    5    7      7.93      0.00
    4    6    7     12.58      0.00
    5    7    7    -12.17      0.00
    6    8    7      5.24      0.00
    7    9    7      4.25      0.00
    8   10    7      7.54      0.00
    9   11    7     -4.28      0.00
   10   12    7     -1.46      0.00
   11   13    7      2.49      0.00
   12   14    7     -3.92      0.00
   13   15    7     -1.29      0.00
   14   16    7      2.43      0.00
   15   17    7     -3.64      0.00
   16   18    7     -2.40      0.00
    1    1    7    -16.02      0.00
    2    2    7    163.66      0.00
    3    3    7     67.27      0.00
    4    4    7   -105.46      0.00
    5    5    7      7.09      0.00
    6    6    7     13.82      0.00
    7    7    7    -14.13      0.00
    8    8    7      9.03      0.00
    9    9    7      4.73      0.00
   10   10    7      9.04      0.00
   11   11    7     -5.36      0.00
   12   12    7      3.33      0.00
   13   13    7      2.15      0.00
   14   14    7     -6.54      0.00
   15   15    7     -5.77      0.00
   16   16    7     -0.44      0.00
   17   17    7      1.20      0.00
   18   18    7      0.00      0.00
    3    1    7   -370.42      0.00
    4    2    7     82.08      0.00
    5    3    7     63.18      0.00
    6    4    7    -43.09      0.00
    7    5    7    -16.93      0.00
    8    6    7    -14.83      0.00
    9    7    7     -9.98      0.00
   10    8    7     13.72      0.00
   11    9    7     -5.55      0.00
   12   10    7      2.77      0.00
   13   11    7     -5.26      0.00
   14   12    7     -0.48      0.00
   15   13    7     -1.92      0.00
   17   15    7     -0.17      0.00
   18   16    7     -2.18      0.00
   19   17    7      5.68      0.00
    5    1    7   -325.83      0.00
    6    2    7     10.39      0.00
    7    3    7     12.67      0.00
    8    4    7    -17.08      0.00
    9    5    7      9.60      0.00
   10    6    7    -19.80      0.00
   11    7    7     10.26      0.00
   12    8    7     12.77      0.00
   13    9    7     -3.81      0.00
   14   10    7     -0.55      0.00
   15   11    7     -6.38      0.00
   16   12    7     -1.85      0.00
   17   13    7     -2.56      0.00
   18   14    7      5.72      0.00
   19   15    7      2.42      0.00
   20   16    7     -1.60      0.00
   21   17    7      0.95      0.00
    7    1    7    -10.30      0.00
    8    2    7     31.39      0.00
    9    3    7    -70.25      0.00
   10    4    7      6.28      0.00
   11    5    7     46.75      0.00
   12    6    7    -17.14      0.00
   13    7    7      8.61      0.00
   14    8    7      3.79      0.00
   15    9    7     -1.33      0.00
   16   10    7     -4.52      0.00
   17   11    7     -3.06      0.00
   18   12    7      0.25      0.00
   19   13    7     -2.43      0.00
   20   14    7      6.57      0.00
   21   15    7     -4.55      0.00
   22   16    7     -1.27      0.00
   23   17    7     -2.16      0.00
    9    1    7    112.39      0.00
   10    2    7      9.29      0.00
   11    3    7    -84.60      0.00
   12    4    7     42.46      0.00
   13    5    7     15.19      0.00
   14    6    7    -27.27      0.00
   15    7    7     -2.79      0.00
   16    8    7     -2.97      0.00
   17    9    7     -2.14      0.00
   18   10    7     -4.22      0.00
   19   11    7     -1.37      0.00
   20   12    7     -1.06      0.00
   21   13    7     -0.05      0.00
   22   14    7     -3.85      0.00
   23   15    7      1.05      0.00
   24   16    7      0.34      0.00
   25   17    7     -6.06      0.00
   11    1    7     49.85      0.00
   12    2    7    -39.36      0.00
   13    3    7    -11.13      0.00
   14    4    7     40.63      0.00
   15    5    7    -25.89      0.00
   16    6    7    -14.95      0.00
   17    7    7      0.68      0.00
   18    8    7      0.93      0.00
   19    9    7      0.81      0.00
   20   10    7     -0.91      0.00
   21   11    7      0.09      0.00
   22   12    7      0.58      0.00
   23   13    7     -0.45      0.00
   24   14    7     -9.53      0.00
   25   15    7      5.94      0.00
   26   16    7     -2.43      0.00
   13    1    7     24.63      0.00
   14    2    7    -28.86      0.00
   15    3    7     30.32      0.00
   16    4    7     -4.84      0.00
   17    5    7     -6.38      0.00
   18    6    7      7.92      0.00
   19    7    7      4.76      0.00
   20    8    7      2.58      0.00
   21    9    7     -1.22      0.00
   22   10    7      3.94      0.00
   23   11    7      3.74      0.00
   24   12    7      0.26      0.00
   25   13    7     -1.60      0.00
   26   14    7     -8.07      0.00
   27   15    7     -3.67      0.00
   28   16    7     -1.39      0.00
   15    1    7     39.49      0.00
   16    2    7     -1.71      0.00
   17    3    7      0.30      0.00
   18    4    7    -14.92      0.00
   19    5    7     27.85      0.00
   20    6    7      3.29      0.00
   21    7    7      1.95      0.00
   22    8    7      2.68      0.00
   23    9    7     -0.99      0.00
   24   10    7      5.51      0.00
   25   11    7      0.05      0.00
   26   12    7      0.09      0.00
   27   13    7     -0.49      0.00
   28   14    7     -3.45      0.00
   29   15    7      3.20      0.00
   30   16    7      1.38      0.00
   17    1    7     21.14      0.00
   18    2    7     -4.57      0.00
   19    3    7    -14.97      0.00
   20    4    7     11.09      0.00
   21    5    7     17.57      0.00
   22    6    7    -11.19      0.00
   23    7    7      9.44      0.00
   24    8    7      2.93      0.00
   25    9    7     -0.54      0.00
   26   10    7      2.70      0.00
   27   11    7      1.39      0.00
   28   12    7      3.37      0.00
   29   13    7      2.03      0.00
   30   14    7      2.51      0.00
   31   15    7     18.77      0.00
   19    1    7      6.13      0.00
   20    2    7     -3.84      0.00
   21    3    7      0.82      0.00
   22    4    7     14.84      0.00
   23    5    7     -6.49      0.00
   24    6    7     -5.66      0.00
   25    7    7     13.04      0.00
   26    8    7     -3.63      0.00
   27    9    7     -0.88      0.00
   28   10    7      1.30      0.00
   29   11    7      2.85      0.00
   30   12    7      2.46      0.00
   31   13    7     -2.11      0.00
   32   14    7     -4.69      0.00
   33   15    7     12.50      0.00
   21    1    7     14.06      0.00
   22    2    7      6.82      0.00
   23    3    7      5.27      0.00
   24    4    7     -1.78      0.00
   25    5    7     -8.30      0.00
   26    6    7      4.36      0.00
   27    7    7      2.45      0.00
   28    8    7     -4.15      0.00
   29    9    7     -1.20      0.00
   30   10    7      1.47      0.00
   31   11    7      0.91      0.00
   32   12    7      2.45      0.00
   33   13    7     -4.41      0.00
   34   14    7     -7.40      0.00
   35   15    7     -3.16      0.00
   23    1    7      2.22      0.00
   24    2    7      9.29      0.00
   25    3    7     -0.90      0.00
   26    4    7     -5.56      0.00
   27    5    7      2.20      0.00
   28    6    7      7.09      0.00
   29    7    7     -2.27      0.00
   30    8    7      2.86      0.00
   31    9    7     -0.05      0.00
   32   10    7      4.11      0.00
   33   11    7     -4.01      0.00
   34   12    7      1.54      0.00
   35   13    7     -3.85      0.00
   36   14    7     -1.21      0.00
   25    1    7    -19.81      0.00
   26    2    7      9.21      0.00
   27    3    7      0.62      0.00
   28    4    7      2.74      0.00
   29    5    7      5.11      0.00
   30    6    7      0.82      0.00
   31    7    7     -0.74      0.00
   32    8    7      4.23      0.00
   33    9    7     -3.39      0.00
   34   10    7      0.65      0.00
   35   11    7     -4.16      0.00
   36   12    7      0.41      0.00
   37   13    7     -1.71      0.00
   38   14    7      1.74      0.00
   27    1    7    -15.69      0.00
   28    2    7      7.60      0.00
   29    3    7      2.89      0.00
   30    4    7      5.89      0.00
   31    5    7     -0.12      0.00
   32    6    7     -2.03      0.00
   33    7    7      0.16      0.00
   34    8    7     -0.12      0.00
   35    9    7     -6.36      0.00
   36   10    7      2.25      0.00
   37   11    7      4.88      0.00
   38   12    7      1.93      0.00
   39   13    7     -3.77      0.00
   29    1    7     -4.32      0.00
   30    2    7      3.00      0.00
   31    3    7      2.96      0.00
   32    4    7      2.92      0.00
   33    5    7     -1.07      0.00
   34    6    7     -1.64      0.00
   35    7    7     -3.80      0.00
   36    8    7     -2.08      0.00
   37    9    7     -6.87      0.00
   38   10    7      4.64      0.00
   39   11    7      5.16      0.00
   40   12    7      0.92      0.00
   41   13    7     -4.62      0.00
   16   14    7     -5.58      0.00
   31    1    7      1.05      0.00
   32    2    7      1.84      0.00
   33    3    7      0.54      0.00
   34    4    7      0.81      0.00
   35    5    7      0.03      0.00
   36    6    7     -0.21      0.00
   37    7    7     -2.67      0.00
   38    8    7      0.91      0.00
   39    9    7     -2.21      0.00
   40   10    7     -0.05      0.00
   41   11    7     -2.70      0.00
   42   12    7      2.87      0.00
   33    1    7      4.10      0.00
   34    2    7     -2.09      0.00
   35    3    7      0.18      0.00
   36    4    7      0.08      0.00
   37    5    7     -1.71      0.00
   38    6    7      3.21      0.00
   39    7    7      0.12      0.00
   40    8    7      7.87      0.00
   41    9    7      6.12      0.00
   42   10    7     -2.84      0.00
   43   11    7     -2.54      0.00
   44   12    7      1.09      0.00
   35    1    7      0.66      0.00
   36    2    7     -8.24      0.00
   37    3    7     -0.07      0.00
   38    4    7     -4.18      0.00
   39    5    7     -7.77      0.00
   40    6    7      3.34      0.00
   41    7    7      3.35      0.00
   42    8    7     10.54      0.00
   43    9    7      8.54      0.00
   44   10    7      1.73      0.00
   45   11    7     -0.65      0.00
   37    1    7     -2.86      0.00
   38    2    7     -4.65      0.00
   39    3    7     -0.92      0.00
   40    4    7     -2.83      0.00
   41    5    7     -3.39      0.00
   42    6    7      1.67      0.00
   43    7    7      1.26      0.00
   44    8    7      5.61      0.00
   45    9    7      2.39      0.00
   46   10    7     -1.36      0.00
   47   11    7      0.82      0.00
   39    1    7      2.48      0.00
   40    2    7      2.88      0.00
   41    3    7     -2.89      0.00
   42    4    7      3.96      0.00
   43    5    7      0.69      0.00
   44    6    7     -1.34      0.00
   45    7    7      1.73      0.00
   46    8    7      0.30      0.00
   47    9    7     -3.03      0.00
   48   10    7     -5.32      0.00
   41    1    7      4.59      0.00
   42    2    7     -0.03      0.00
   43    3    7     -4.07      0.00
   44    4    7      4.05      0.00
   45    5    7     -1.68      0.00
   46    6    7      3.45      0.00
   47    7    7      2.43      0.00
   48    8    7      1.87      0.00
   49    9    7     -0.42      0.00
   43    1    7      0.79      0.00
   44    2    7     -4.69      0.00
   45    3    7     -0.71      0.00
   46    4    7      1.75      0.00
   47    5    7     -5.68      0.00
   48    6    7      0.89      0.00
   49    7    7     -0.68      0.00
   50    8    7      8.27      0.00
   45    1    7     -2.92      0.00
   46    2    7      0.19      0.00
   47    3    7      1.52      0.00
   48    4    7     -6.28      0.00
   49    5    7     -8.34      0.00
   50    6    7     -4.08      0.00
   51    7    7     -5.25      0.00
   52    8    7      2.28      0.00
   47    1    7     -2.48      0.00
   48    2    7      8.80      0.00
   49    3    7     -2.76      0.00
   50    4    7     -7.63      0.00
   51    5    7     -1.76      0.00
   52    6    7     -5.55      0.00
   53    7    7     -7.41      0.00
   49    1    7     -1.98      0.00
   50    2    7      5.68      0.00
   51    3    7      0.59      0.00
   52    4    7     -3.09      0.00
   53    5    7     -0.96      0.00
   54    6    7      2.74      0.00
   51    1    7     -6.26      0.00
   52    2    7     -5.56      0.00
   53    3    7      0.23      0.00
   54    4    7     -0.10      0.00
   55    5    7      2.97      0.00
   53    1    7     -6.25      0.00
   54    2    7     -6.73      0.00
   55    3    7     -1.13      0.00
   56    4    7      9.42      0.00
   55    1    7      4.33      0.00
   56    2    7      8.63      0.00
   57    3    7     -1.17      0.00
   57    1    7     10.51      0.00
  -58    2    8      1.07      0.00
  -57    3    8     -2.79      0.00
  -56    4    8     -1.10      0.00
  -55    5    8     -5.27      0.00
  -54    6    8     -0.34      0.00
  -53    7    8     -1.24      0.00
  -52    8    8      3.75      0.00
  -51    9    8     -0.86      0.00
  -58    0    8     -3.94      0.00
  -57    1    8      2.75      0.00
  -56    2    8      4.63      0.00
  -55    3    8      2.05      0.00
  -54    4    8     -0.56      0.00
  -53    5    8     -5.74      0.00
  -52    6    8      1.01      0.00
  -51    7    8     -0.16      0.00
  -50    8    8      1.64      0.00
  -49    9    8     -0.65      0.00
  -48   10    8      3.89      0.00
  -47   11    8      2.38      0.00
  -56    0    8      7.02      0.00
  -55    1    8      4.77      0.00
  -54    2    8      4.97      0.00
  -53    3    8      3.72      0.00
  -52    4    8      1.12      0.00
  -51    5    8     -3.14      0.00
  -50    6    8      1.51      0.00
  -49    7    8      1.45      0.00
  -48    8    8     -1.57      0.00
  -47    9    8     -0.17      0.00
  -46   10    8      2.35      0.00
  -45   11    8      3.83      0.00
  -44   12    8      0.79      0.00
  -54    0    8      4.59      0.00
  -53    1    8      1.70      0.00
  -52    2    8      2.61      0.00
  -51    3    8      0.73      0.00
  -50    4    8     -0.40      0.00
  -49    5    8     -4.40      0.00
  -48    6    8      0.52      0.00
  -47    7    8      1.16      0.00
  -46    8    8      0.96      0.00
  -45    9    8     -1.68      0.00
  -44   10    8      0.60      0.00
  -43   11    8     -1.40      0.00
  -42   12    8      0.24      0.00
  -41   13    8     -1.33      0.00
  -52    0    8     -2.67      0.00
  -51    1    8     -0.18      0.00
  -50    2    8      2.13      0.00
  -49    3    8     -2.90      0.00
  -48    4    8      0.32      0.00
  -47    5    8     -1.29      0.00
  -46    6    8     -2.29      0.00
  -45    7    8      1.77      0.00
  -44    8    8      1.38      0.00
  -43    9    8     -2.74      0.00
  -42   10    8      1.37      0.00
  -41   11    8     -1.61      0.00
  -40   12    8     -1.22      0.00
  -39   13    8     -1.28      0.00
  -38   14    8      0.39      0.00
  -50    0    8     -1.01      0.00
  -49    1    8     -2.46      0.00
  -48    2    8      2.62      0.00
  -47    3    8      0.59      0.00
  -46    4    8      2.64      0.00
  -45    5    8      1.69      0.00
  -44    6    8     -0.99      0.00
  -43    7    8      0.94      0.00
  -42    8    8     -0.40      0.00
  -41    9    8      0.20      0.00
  -40   10    8      1.11      0.00
  -39   11    8      1.30      0.00
  -38   12    8     -1.33      0.00
  -37   13    8     -0.98      0.00
  -36   14    8     -2.27      0.00
  -35   15    8     -0.88      0.00
  -48    0    8     -1.08      0.00
  -47    1    8     -4.32      0.00
  -46    2    8      7.60      0.00
  -45    3    8     -0.65      0.00
  -44    4    8      2.50      0.00
  -43    5    8      2.29      0.00
  -42    6    8      4.44      0.00
  -41    7    8     -0.65      0.00
  -40    8    8     -2.13      0.00
  -39    9    8      0.63      0.00
  -38   10    8     -0.77      0.00
  -37   11    8     -1.84      0.00
  -36   12    8      0.39      0.00
  -35   13    8      5.52      0.00
  -34   14    8     -2.16      0.00
  -33   15    8     -5.42      0.00
  -46    0    8     -3.02      0.00
  -45    1    8      0.21      0.00
  -44    2    8      8.73      0.00
  -43    3    8     -2.16      0.00
  -42    4    8      3.05      0.00
  -41    5    8     -0.27      0.00
  -40    6    8      4.62      0.00
  -39    7    8     -2.28      0.00
  -38    8    8      2.08      0.00
  -37    9    8      3.10      0.00
  -36   10    8     -1.43      0.00
  -35   11    8     -6.40      0.00
  -34   12    8      0.14      0.00
  -33   13    8      8.38      0.00
  -32   14    8      0.46      0.00
  -31   15    8     -5.02      0.00
  -30   16    8      1.06      0.00
  -44    0    8     -1.65      0.00
  -43    1    8      1.82      0.00
  -42    2    8      4.90      0.00
  -41    3    8     -0.39      0.00
  -40    4    8      1.71      0.00
  -39    5    8     -3.67      0.00
  -38    6    8      0.60      0.00
  -37    7    8      2.54      0.00
  -36    8    8      2.60      0.00
  -35    9    8     -0.56      0.00
  -34   10    8     -3.07      0.00
  -33   11    8     -3.38      0.00
  -32   12    8     -0.25      0.00
  -31   13    8      1.20      0.00
  -30   14    8      1.52      0.00
  -29   15    8      0.73      0.00
  -28   16    8      1.07      0.00
  -42    0    8      0.49      0.00
  -41    1    8      2.07      0.00
  -40    2    8      0.16      0.00
  -39    3    8      2.38      0.00
  -38    4    8     -2.02      0.00
  -37    5    8     -4.37      0.00
  -36    6    8     -1.83      0.00
  -35    7    8      3.25      0.00
  -34    8    8     -0.57      0.00
  -33    9    8     -2.88      0.00
  -32   10    8      0.76      0.00
  -31   11    8      4.60      0.00
  -30   12    8     -3.84      0.00
  -29   13    8     -2.74      0.00
  -28   14    8      0.95      0.00
  -27   15    8      1.30      0.00
  -26   16    8     -0.09      0.00
  -25   17    8     -0.34      0.00
  -40    0    8      2.35      0.00
  -39    1    8     -1.45      0.00
  -38    2    8     -2.26      0.00
  -37    3    8      1.08      0.00
  -36    4    8     -1.91      0.00
  -35    5    8      0.57      0.00
  -34    6    8     -7.17      0.00
  -33    7    8      0.69      0.00
  -32    8    8      4.31      0.00
  -31    9    8     -0.68      0.00
  -30   10    8      1.15      0.00
  -29   11    8      2.55      0.00
  -28   12    8     -4.15      0.00
  -27   13    8     -1.85      0.00
  -26   14    8     -2.25      0.00
  -25   15    8     -1.26      0.00
  -24   16    8      0.60      0.00
  -23   17    8      1.55      0.00
  -38    0    8      6.10      0.00
  -37    1    8     -5.97      0.00
  -36    2    8     -5.70      0.00
  -35    3    8     -1.44      0.00
  -34    4    8      1.59      0.00
  -33    5    8      0.75      0.00
  -32    6    8     -7.25      0.00
  -31    7    8     -0.69      0.00
  -30    8    8      4.77      0.00
  -29    9    8     -0.46      0.00
  -28   10    8     -1.00      0.00
  -27   11    8     -1.36      0.00
  -26   12    8     -4.24      0.00
  -25   13    8     -3.27      0.00
  -24   14    8     -4.51      0.00
  -23   15    8     -3.25      0.00
  -22   16    8     -0.71      0.00
  -21   17    8      3.33      0.00
  -36    0    8      6.23      0.00
  -35    1    8     -8.71      0.00
  -34    2    8     -4.24      0.00
  -33    3    8     -4.88      0.00
  -32    4    8      0.60      0.00
  -31    5    8      2.97      0.00
  -30    6    8     -1.16      0.00
  -29    7    8     -2.06      0.00
  -28    8    8     -1.51      0.00
  -27    9    8     -1.43      0.00
  -26   10    8     -1.73      0.00
  -25   11    8     -1.68      0.00
  -24   12    8     -2.72      0.00
  -23   13    8      0.17      0.00
  -22   14    8     -0.98      0.00
  -21   15    8     -3.13      0.00
  -20   16    8     -2.42      0.00
  -19   17    8      2.12      0.00
  -18   18    8     -4.49      0.00
  -34    0    8     -1.19      0.00
  -33    1    8     -1.26      0.00
  -32    2    8      0.36      0.00
  -31    3    8     -9.68      0.00
  -30    4    8     -4.48      0.00
  -29    5    8      3.69      0.00
  -28    6    8      2.19      0.00
  -27    7    8     -3.54      0.00
  -26    8    8     -3.05      0.00
  -25    9    8     -2.89      0.00
  -24   10    8     -3.83      0.00
  -23   11    8      0.29      0.00
  -22   12    8      0.10      0.00
  -21   13    8     -0.55      0.00
  -20   14    8      2.37      0.00
  -19   15    8      0.37      0.00
  -18   16    8      2.66      0.00
  -17   17    8      3.93      0.00
  -16   18    8     -2.29      0.00
  -32    0    8     -3.67      0.00
  -31    1    8      1.82      0.00
  -30    2    8      1.70      0.00
  -29    3    8     -8.03      0.00
  -28    4    8     -4.58      0.00
  -27    5    8     -1.14      0.00
  -26    6    8      0.52      0.00
  -25    7    8     -7.89      0.00
  -24    8    8     -0.32      0.00
  -23    9    8     -3.01      0.00
  -22   10    8     -1.78      0.00
  -21   11    8     -0.68      0.00
  -20   12    8     -0.72      0.00
  -19   13    8     -2.25      0.00
  -18   14    8      4.90      0.00
  -17   15    8      3.09      0.00
  -16   16    8      4.64      0.00
  -15   17    8      3.18      0.00
  -14   18    8     -2.20      0.00
  -30    0    8    -11.66      0.00
  -29    1    8      0.63      0.00
  -28    2    8      3.41      0.00
  -27    3    8      3.78      0.00
  -26    4    8     -1.18      0.00
  -25    5    8    -10.90      0.00
  -24    6    8     -1.52      0.00
  -23    7    8     -4.41      0.00
  -22    8    8      3.85      0.00
  -21    9    8      1.64      0.00
  -20   10    8      5.39      0.00
  -19   11    8     -0.91      0.00
  -18   12    8     -1.73      0.00
  -17   13    8      1.08      0.00
  -16   14    8      2.71      0.00
  -15   15    8      1.97      0.00
  -14   16    8     -0.11      0.00
  -13   17    8      0.05      0.00
  -12   18    8     -1.03      0.00
  -28    0    8    -18.92      0.00
  -27    1    8      2.33      0.00
  -26    2    8     -3.64      0.00
  -25    3    8     12.16      0.00
  -24    4    8     -2.39      0.00
  -23    5    8     -7.64      0.00
  -22    6    8      6.09      0.00
  -21    7    8      9.05      0.00
  -20    8    8      6.47      0.00
  -19    9    8      4.76      0.00
  -18   10    8      5.09      0.00
  -17   11    8     -0.98      0.00
  -16   12    8     -4.52      0.00
  -15   13    8     -1.97      0.00
  -14   14    8     -1.96      0.00
  -13   15    8     -0.19      0.00
  -12   16    8     -1.96      0.00
  -11   17    8      1.14      0.00
  -10   18    8      1.17      0.00
  -26    0    8      4.02      0.00
  -25    1    8     -0.30      0.00
  -24    2    8    -18.95      0.00
  -23    3    8     16.66      0.00
  -22    4    8      6.61      0.00
  -21    5    8      1.78      0.00
  -20    6    8      8.15      0.00
  -19    7    8     14.49      0.00
  -18    8    8      5.23      0.00
  -17    9    8     -3.07      0.00
  -16   10    8     -1.85      0.00
  -15   11    8     -0.12      0.00
  -14   12    8     -4.65      0.00
  -13   13    8     -6.42      0.00
  -12   14    8     -6.58      0.00
  -11   15    8     -3.04      0.00
  -10   16    8     -0.36      0.00
   -9   17    8      3.05      0.00
   -8   18    8      1.46      0.00
  -24    0    8     36.15      0.00
  -23    1    8    -10.25      0.00
  -22    2    8    -15.93      0.00
  -21    3    8     18.20      0.00
  -20    4    8     16.42      0.00
  -19    5    8      4.94      0.00
  -18    6    8      0.24      0.00
  -17    7    8      3.29      0.00
  -16    8    8     -1.92      0.00
  -15    9    8     -8.98      0.00
  -14   10    8     -1.26      0.00
  -13   11    8      1.59      0.00
  -12   12    8      0.36      0.00
  -11   13    8     -6.13      0.00
  -10   14    8     -2.83      0.00
   -9   15    8     -1.14      0.00
   -8   16    8     -1.48      0.00
   -7   17    8     -0.14      0.00
   -6   18    8      0.62      0.00
  -22    0    8     25.32      0.00
  -21    1    8     -5.09      0.00
  -20    2    8      9.01      0.00
  -19    3    8     16.66      0.00
  -18    4    8      8.72      0.00
  -17    5    8      1.79      0.00
  -16    6    8     -8.51      0.00
  -15    7    8     -6.48      0.00
  -14    8    8      0.26      0.00
  -13    9    8     -3.21      0.00
  -12   10    8      2.17      0.00
  -11   11    8     -0.35      0.00
  -10   12    8      5.94      0.00
   -9   13    8     -2.95      0.00
   -8   14    8      4.70      0.00
   -7   15    8      0.54      0.00
   -6   16    8     -3.83      0.00
   -5   17    8     -2.01      0.00
   -4   18    8      0.51      0.00
  -20    0    8     11.28      0.00
  -19    1    8      8.01      0.00
  -18    2    8     16.13      0.00
  -17    3    8     15.55      0.00
  -16    4    8    -16.53      0.00
  -15    5    8     -6.77      0.00
  -14    6    8     -4.34      0.00
  -13    7    8      3.05      0.00
  -12    8    8      9.39      0.00
  -11    9    8     -2.68      0.00
  -10   10    8      3.37      0.00
   -9   11    8      2.12      0.00
   -8   12    8      5.76      0.00
   -7   13    8     -3.96      0.00
   -6   14    8      2.29      0.00
   -5   15    8      1.79      0.00
   -4   16    8      0.17      0.00
   -3   17    8      1.24      0.00
   -2   18    8     -0.46      0.00
  -18    0    8     26.86      0.00
  -17    1    8     -7.77      0.00
  -16    2    8    -10.20      0.00
  -15    3    8      2.04      0.00
  -14    4    8    -19.16      0.00
  -13    5    8     -4.75      0.00
  -12    6    8     -4.71      0.00
  -11    7    8      0.44      0.00
  -10    8    8     12.19      0.00
   -9    9    8     -3.70      0.00
   -8   10    8      0.30      0.00
   -7   11    8      3.80      0.00
   -6   12    8      0.67      0.00
   -5   13    8     -3.50      0.00
   -4   14    8     -1.83      0.00
   -3   15    8      2.74      0.00
   -2   16    8      2.43      0.00
   -1   17    8      1.97      0.00
    0   18    8     -1.74      0.00
  -16    0    8     30.29      0.00
  -15    1    8    -30.25      0.00
  -14    2    8    -18.76      0.00
  -13    3    8    -11.42      0.00
  -12    4    8      6.21      0.00
  -11    5    8     13.09      0.00
  -10    6    8    -10.69      0.00
   -9    7    8     -5.70      0.00
   -8    8    8     13.89      0.00
   -7    9    8     -0.57      0.00
   -6   10    8     -4.45      0.00
   -5   11    8      2.85      0.00
   -4   12    8     -0.58      0.00
   -3   13    8     -0.91      0.00
   -2   14    8     -3.46      0.00
   -1   15    8     -0.09      0.00
    0   16    8      3.82      0.00
    1   17    8      0.32      0.00
    2   18    8      0.54      0.00
  -14    0    8    -12.45      0.00
  -13    1    8      2.46      0.00
  -12    2    8     12.21      0.00
  -11    3    8     -3.29      0.00
  -10    4    8     21.44      0.00
   -9    5    8     33.79      0.00
   -8    6    8      5.84      0.00
   -7    7    8      1.00      0.00
   -6    8    8     -0.69      0.00
   -5    9    8      4.61      0.00
   -4   10    8      2.43      0.00
   -3   11    8      1.83      0.00
   -2   12    8      0.13      0.00
   -1   13    8      1.67      0.00
    0   14    8     -0.69      0.00
    1   15    8     -0.54      0.00
    2   16    8      4.24      0.00
    3   17    8     -0.24      0.00
    4   18    8      0.77      0.00
  -12    0    8    -49.35      0.00
  -11    1    8     56.37      0.00
  -10    2    8      8.36      0.00
   -9    3    8    -12.17      0.00
   -8    4    8    -16.33      0.00
   -7    5    8     15.75      0.00
   -6    6    8     14.86      0.00
   -5    7    8      5.06      0.00
   -4    8    8    -10.02      0.00
   -3    9    8      3.95      0.00
   -2   10    8     -1.30      0.00
   -1   11    8     -0.93      0.00
    0   12    8     -2.72      0.00
    1   13    8      3.42      0.00
    2   14    8      3.46      0.00
    3   15    8      0.05      0.00
    4   16    8      2.05      0.00
    5   17    8     -0.21      0.00
    6   18    8      2.41      0.00
  -10    0    8    -70.15      0.00
   -9    1    8     55.71      0.00
   -8    2    8    -37.79      0.00
   -7    3    8    -52.78      0.00
   -6    4    8    -48.21      0.00
   -5    5    8    -22.43      0.00
   -4    6    8     11.37      0.00
   -3    7    8      2.43      0.00
   -2    8    8     -5.22      0.00
   -1    9    8     -4.21      0.00
    0   10    8    -10.05      0.00
    1   11    8     -0.51      0.00
    2   12    8     -4.44      0.00
    3   13    8      0.09      0.00
    4   14    8      5.42      0.00
    5   15    8      1.42      0.00
    6   16    8     -1.55      0.00
    7   17    8     -3.15      0.00
    8   18    8      4.10      0.00
   -8    0    8   -126.81      0.00
   -7    1    8     61.71      0.00
   -6    2    8    -19.32      0.00
   -5    3    8     -0.76      0.00
   -4    4    8    -10.18      0.00
   -3    5    8    -27.82      0.00
   -2    6    8      6.17      0.00
   -1    7    8    -12.87      0.00
    0    8    8      4.09      0.00
    1    9    8      0.80      0.00
    2   10    8     -8.77      0.00
    3   11    8      0.44      0.00
    4   12    8     -6.56      0.00
    5   13    8     -2.54      0.00
    6   14    8      1.97      0.00
    7   15    8      0.11      0.00
    8   16    8     -0.82      0.00
    9   17    8     -4.02      0.00
   10   18    8      3.79      0.00
   -6    0    8   -229.72      0.00
   -5    1    8     92.22      0.00
   -4    2    8     -4.65      0.00
   -3    3    8    115.24      0.00
   -2    4    8     22.93      0.00
   -1    5    8    -21.16      0.00
    0    6    8     -3.87      0.00
    1    7    8    -15.71      0.00
    2    8    8     -3.75      0.00
    3    9    8      0.20      0.00
    4   10    8     -1.96      0.00
    5   11    8      4.10      0.00
    6   12    8     -0.93      0.00
    7   13    8      3.25      0.00
    8   14    8     -2.54      0.00
    9   15    8      2.13      0.00
   10   16    8      2.76      0.00
   11   17    8     -4.08      0.00
   12   18    8     -1.30      0.00
   -4    0    8   -192.25      0.00
   -3    1    8     35.90      0.00
   -2    2    8   -140.31      0.00
   -1    3    8     80.86      0.00
    0    4    8    -33.94      0.00
    1    5    8    -28.08      0.00
    2    6    8    -20.33      0.00
    3    7    8    -17.61      0.00
    4    8    8    -16.52      0.00
    5    9    8     -2.02      0.00
    6   10    8      2.74      0.00
    7   11    8      1.38      0.00
    8   12    8      2.94      0.00
    9   13    8      4.24      0.00
   10   14    8     -0.72      0.00
   11   15    8      2.20      0.00
   12   16    8     -1.07      0.00
   13   17    8     -9.25      0.00
   14   18    8     -1.81      0.00
   -2    0    8     41.04      0.00
   -1    1    8    -48.39      0.00
    0    2    8   -244.83      0.00
    1    3    8   -106.61      0.00
    2    4    8    -57.18      0.00
    3    5    8     -3.84      0.00
    4    6    8    -15.74      0.00
    5    7    8     -9.50      0.00
    6    8    8      3.04      0.00
    7    9    8      4.97      0.00
    8   10    8      0.53      0.00
    9   11    8     -5.56      0.00
   10   12    8      5.97      0.00
   11   13    8     -1.34      0.00
   12   14    8     -1.56      0.00
   13   15    8     -1.50      0.00
   14   16    8     -3.06      0.00
   15   17    8     -8.61      0.00
   16   18    8     -1.34      0.00
    0    0    8    139.13      0.00
    1    1    8     -4.78      0.00
    2    2    8    -79.00      0.00
    3    3    8   -136.18      0.00
    4    4    8     17.78      0.00
    5    5    8     48.24      0.00
    6    6    8     26.52      0.00
    7    7    8      2.03      0.00
    8    8    8     21.00      0.00
    9    9    8      8.54      0.00
   10   10    8      0.20      0.00
   11   11    8     -1.26      0.00
   12   12    8      1.38      0.00
   13   13    8     -7.66      0.00
   14   14    8     -6.49      0.00
   15   15    8      2.51      0.00
   16   16    8     -0.06      0.00
   17   17    8     -2.60      0.00
    2    0    8   -170.37      0.00
    3    1    8     84.08      0.00
    4    2    8    195.96      0.00
    5    3    8     10.39      0.00
    6    4    8     53.13      0.00
    7    5    8     53.11      0.00
    8    6    8     34.37      0.00
    9    7    8     -5.29      0.00
   10    8    8      2.72      0.00
   11    9    8      2.03      0.00
   12   10    8      0.91      0.00
   13   11    8     -0.16      0.00
   14   12    8     -2.99      0.00
   15   13    8     -5.05      0.00
   16   14    8     -3.89      0.00
   17   15    8      3.12      0.00
   18   16    8     -0.45      0.00
   19   17    8      0.98      0.00
    4    0    8   -341.13      0.00
    5    1    8    183.09      0.00
    6    2    8    241.64      0.00
    7    3    8     93.84      0.00
    8    4    8     33.41      0.00
    9    5    8      2.33      0.00
   10    6    8      8.29      0.00
   11    7    8    -10.80      0.00
   12    8    8    -11.65      0.00
   13    9    8      0.68      0.00
   14   10    8     -3.21      0.00
   15   11    8     -0.53      0.00
   16   12    8      0.74      0.00
   17   13    8      0.23      0.00
   18   14    8      1.86      0.00
   19   15    8     -1.81      0.00
   20   16    8      4.96      0.00
   21   17    8     -1.24      0.00
    6    0    8     30.93      0.00
    7    1    8    201.09      0.00
    8    2    8     59.80      0.00
    9    3    8     59.41      0.00
   10    4    8     36.47      0.00
   11    5    8    -34.26      0.00
   12    6    8     -0.11      0.00
   13    7    8     -1.47      0.00
   14    8    8      0.73      0.00
   15    9    8     -0.37      0.00
   16   10    8     -0.51      0.00
   17   11    8      4.97      0.00
   18   12    8      3.82      0.00
   19   13    8      6.31      0.00
   20   14    8      3.03      0.00
   21   15    8     -2.50      0.00
   22   16    8      7.93      0.00
   23   17    8     -4.14      0.00
    9    1    8     83.33      0.00
   10    2    8    -79.14      0.00
   11    3    8     20.76      0.00
   12    4    8     21.46      0.00
   13    5    8    -46.22      0.00
   14    6    8      7.96      0.00
   15    7    8      3.39      0.00
   16    8    8     11.32      0.00
   17    9    8     -4.32      0.00
   18   10    8      0.55      0.00
   19   11    8      5.20      0.00
   20   12    8     -0.11      0.00
   21   13    8      6.05      0.00
   22   14    8     -0.44      0.00
   23   15    8      2.39      0.00
   24   16    8      2.36      0.00
   25   17    8     -3.55      0.00
   10    0    8    164.21      0.00
   11    1    8    -48.36      0.00
   12    2    8    -73.50      0.00
   13    3    8      6.98      0.00
   14    4    8    -29.41      0.00
   15    5    8    -20.24      0.00
   16    6    8      9.34      0.00
   17    7    8     -4.51      0.00
   18    8    8     10.16      0.00
   19    9    8     -5.83      0.00
   20   10    8     -1.31      0.00
   21   11    8      1.67      0.00
   22   12    8     -2.82      0.00
   23   13    8      3.02      0.00
   24   14    8      4.23      0.00
   25   15    8      5.44      0.00
   26   16    8      0.77      0.00
   12    0    8    -57.17      0.00
   13    1    8    -60.23      0.00
   14    2    8    -14.96      0.00
   15    3    8     -8.42      0.00
   16    4    8    -26.46      0.00
   17    5    8     19.63      0.00
   18    6    8     -7.73      0.00
   19    7    8     -6.42      0.00
   20    8    8     10.07      0.00
   21    9    8     -0.31      0.00
   22   10    8      3.65      0.00
   23   11    8     -1.66      0.00
   24   12    8     -1.85      0.00
   26   14    8      5.67      0.00
   27   15    8      5.43      0.00
   28   16    8      8.17      0.00
   14    0    8    -53.72      0.00
   15    1    8     -6.40      0.00
   16    2    8      0.39      0.00
   17    3    8    -19.76      0.00
   18    4    8     13.26      0.00
   19    5    8     19.71      0.00
   20    6    8    -17.51      0.00
   21    7    8      4.94      0.00
   22    8    8      7.17      0.00
   23    9    8     -1.18      0.00
   24   10    8      5.88      0.00
   25   11    8     -3.30      0.00
   26   12    8      2.40      0.00
   27   13    8      3.97      0.00
   28   14    8     -0.54      0.00
   29   15    8      0.25      0.00
   30   16    8     -0.72      0.00
   16    0    8     -9.12      0.00
   17    1    8      2.22      0.00
   18    2    8    -10.05      0.00
   19    3    8     -8.45      0.00
   20    4    8     16.07      0.00
   21    5    8     -2.41      0.00
   22    6    8     -4.74      0.00
   23    7    8      9.36      0.00
   24    8    8     -2.67      0.00
   25    9    8     -3.30      0.00
   26   10    8      2.15      0.00
   27   11    8     -2.74      0.00
   28   12    8      4.63      0.00
   29   13    8      4.28      0.00
   30   14    8     -3.19      0.00
   31   15    8     -8.32      0.00
   18    0    8    -30.99      0.00
   19    1    8    -12.24      0.00
[truncated: 1,419,161 more chars]
